# Supplementary material for: The diversity and evolution of ecological and environmental citizen science
Source: PLoS One. 2017 Apr 3;12(4):e0172579. doi: 10.1371/journal.pone.0172579 (PMC5378328; doi:10.1371/journal.pone.0172579)
Supplement: S1 Dataset — (CSV) [file pone.0172579.s002.csv]

project name	URL	geographicscope	aims	background context	protocol.selfsiteselection	protocol.snapshotssufficient	protocol.repeatvisitsrequired	routes.website	routes.smartphone	routes.socialmedia	routes.email	routes.personal	routes.sms	routes.mail	support.inadvance	support.personaltraining	support.supportingmaterial	support.onlinemedia	target.expert	target.schoolchild	registrationrequired	entirely.computer.based	types.of.data.questions	special.equipment.required	datatype.location	datatype.score	datatype.photo	datatype.multimedia	datatype.physicalsample	best.quality.of.data	availability.toview	availability.download	availability.dynamic	StartYear	start.period	active	finish.period	main.subject	physical.domain	project.purpose	participation	leadpartner	otherpartners
Acoustic Bat Monitoring, AKA: Wisconsin Bat Monitoring Program	http://wiatri.net/Inventory/Bats/Monitoring/Acoustics/LongTerm/	regional	vague	some	no	no	yes	yes	no	no	no	no	no	no	yes	yes	no	no	no	no	yes	no	2to5	yes	yes	yes	no	yes	no	quantitative	summary	none	no	2008	2000s	yes		biodiversity	terrestrial	hypothesis.led	contributory	academic	2
Aircasting	http://aircasting.org/	international	vague	some	yes	no	no	no	yes	no	no	no	no	no	yes	no	yes	no	yes	no	no	no	2to5	yes	yes	yes	no	no	no	quantitative	full	none	yes	2012	2010s	yes		biodiversity	terrestrial	biological.recording	contributory	academic	2
Alaska Wood Frog Monitoring Project	http://www.adfg.alaska.gov/index.cfm?adfg=citizenscience.woodfrog	regional	clear	content.rich	yes	no	yes	no	no	no	yes	no	no	yes	no	no	yes	no	no	no	no	no	>5	no	yes	yes	no	no	no	qualitative	none	none	no	2009	2000s	yes		biodiversity	terrestrial	environmental.monitoring	contributory	academic	>4
American Kestrel Partnership	http://kestrel.peregrinefund.org/	national	clear	content.rich	yes	yes	yes	yes	no	no	no	no	no	no	no	no	yes	no	no	no	yes	no	>5	yes	yes	yes	no	no	no	quantitative	none	none	no	2012	2010s	yes		biodiversity	terrestrial	biological.monitoring	contributory	ngo	2
Amphibian Conservation and Education Project	http://www.omahazoo.com/conservation/amphibian/global-crisis/	regional	clear	content.rich	yes	no	no	yes	no	no	no	no	no	no	yes	no	yes	no	no	yes	yes	no	>5	yes	yes	yes	no	no	yes	quantitative	full	none	yes	2011	2010s	yes		biodiversity	terrestrial	biological.recording	contributory	academic	1
Ancient Tree Hunt	http://www.ancient-tree-hunt.org.uk/project/hunt	national	clear	content.rich	yes	yes	no	yes	no	no	no	no	no	no	no	no	yes	no	no	no	NA	no	>5	yes	yes	yes	yes	no	no	quantitative	summary	summary	yes	2004	2000s	yes		environmental	freshwater	water.monitoring	contributory	ngo	3or4
AnimalsAndEarth	http://www.animalsandearth.com/en/	international	none apparent	minimal	yes	yes	no	yes	no	no	no	no	no	no	no	no	no	no	no	no	yes	yes	1	no	no	yes	no	no	no	binary	none	none	no	2011	2010s	yes		biodiversity	terrestrial	biological.monitoring	contributory	ngo	2
Annapolis River Guardians	http://www.annapolisriver.ca/riverguardians.php	regional	clear	content.rich	no	no	yes	yes	no	no	no	no	no	no	no	yes	no	no	no	no	yes	no	>5	yes	yes	yes	no	no	no	quantitative	summary	summary	no	1992	1990s	yes		biodiversity	terrestrial	biological.monitoring	contributory	ngo	>4
Annual Asian Longhorned Beetle Swimming Pool Survey	http://www.dec.ny.gov/animals/7255.html	regional	vague	some	yes	no	no	no	no	no	yes	no	no	no	no	no	yes	no	no	no	yes	no	1	no	yes	no	yes	no	no	binary	full	none	no	2012	2010s	yes		biodiversity	any	crowd.sourced	contributory	academic	2
Association of British Fungus Groups database	http://cate.abfg.org/	national	clear	content.rich	yes	yes	no	no	no	no	yes	no	no	no	no	yes	no	no	yes	no	yes	no	>5	yes	yes	yes	no	no	no	binary	full	full	yes	1994	1990s	yes		biodiversity	terrestrial	biological.recording	contributory	academic	1
Atlas of Living Australia	http://www.ala.org.au	national	clear	some	yes	yes	no	yes	no	no	no	no	no	no	no	no	yes	no	yes	no	no	no	1	no	yes	yes	no	no	no	binary	full	full	yes	2010	2010s	yes		biodiversity	terrestrial	biological.monitoring	contributory	ngo	1
Audubon of Florida EagleWatch	http://fl.audubon.org/audubon-eaglewatch	regional	clear	some	no	no	yes	yes	no	no	yes	no	no	no	no	yes	no	no	no	no	yes	no	2to5	no	no	yes	no	no	no	binary	none	none	no	1992	1990s	yes		biodiversity	terrestrial	biological.recording	contributory	ngo	1
Australian Marine Debris Initiative	http://www.tangaroablue.org/	national	vague	some	yes	no	yes	yes	no	no	no	no	no	no	no	no	yes	no	no	no	no	no	2to5	yes	yes	yes	no	no	no	quantitative	full	full	yes	1997	1990s	yes		biodiversity	terrestrial	biological.recording	contributory	ngo	1
Bald Eagle Watch	http://www.rmbo.org/v2/web/getInvolved/eagle.aspx	regional	vague	some	no	no	yes	yes	no	no	no	no	no	no	no	yes	no	no	no	no	yes	no	2to5	yes	yes	yes	no	no	no	quantitative	full	full	no	1988	before.90	no		biodiversity	terrestrial	biological.recording	contributory	ngo	>4
Barcoding Life's Matrix	http://studentdnabarcoding.org/	international	clear	content.rich	yes	no	no	yes	yes	no	no	no	no	no	no	yes	yes	yes	no	yes	yes	no	>5	yes	yes	yes	no	no	yes	quantitative	none	none	no	2010	2010s	yes		biodiversity	terrestrial	biological.recording	contributory	academic	1
Basking Shark Sightings	http://www.sharktrust.org/en/basking_shark_sightings	international	vague	content.rich	yes	yes	no	yes	no	no	no	no	no	no	no	no	yes	no	no	no	yes	no	>5	no	yes	yes	yes	no	no	quantitative	summary	none	yes	2008	2000s	yes		environmental	atmosphere	crowd.sourced	contributory	ngo	3or4
Basking Shark Sightings2	http://www.mcsuk.org/conservation_in_action/Basking+sharks	national	clear	content.rich	yes	yes	no	yes	no	no	no	no	no	yes	no	no	no	no	no	no	no	no	>5	no	yes	yes	no	no	no	quantitative	report	summary	no	1987	before.90	yes		biodiversity	any	technology.platform	collaborative	academic	>4
Bat Detectives	http://www.batdetective.org/#!/home	national	clear	content.rich	yes	yes	no	yes	no	no	no	no	no	no	no	no	yes	no	no	no	yes	yes	2to5	no	no	yes	no	no	no	quantitative	none	none	no	2012	2010s	yes		biodiversity	freshwater	water.monitoring	contributory	academic	3or4
Beachwatch Litter Survey	http://www.mcsuk.org/beachwatch/	national	vague	some	yes	no	yes	no	no	no	no	yes	no	no	no	yes	no	no	no	no	yes	no	2to5	yes	yes	yes	no	no	no	quantitative	report	summary	no	1994	1990s	yes		environmental	marine	biological.monitoring	contributory	academic	2
Beaver Creek BioBlitz	http://www.beavercreekreserve.org/webfiles/fnitools/documents/dog_island_lake_bioblitz_report_11_nov_2010.pdf	local	vague	some	no	no	no	no	no	no	no	yes	no	no	no	yes	no	no	no	no	yes	no	1	yes	no	yes	no	no	no	quantitative	full	full	no	2010	2010s	no		biodiversity	marine	biological.monitoring	contributory	government	1
Bee hunt	http://www.discoverlife.org/bee/index.html	national	vague	content.rich	yes	no	no	yes	no	no	no	no	no	no	no	no	yes	no	no	yes	yes	no	>5	yes	yes	yes	yes	yes	no	quantitative	report	full	yes	2009	2000s	yes		biodiversity	marine	biological.monitoring	contributory	ngo	>4
Bees, Wasps and Ants Recording Society	www.bwars.com	national	vague	content.rich	yes	no	no	no	no	no	yes	no	no	yes	no	yes	no	no	yes	no	no	no	2to5	yes	yes	no	no	no	no	qualitative	summary	summary	yes	1978	before.90	yes		environmental	terrestrial	biological.recording	collaborative	ngo	3or4
Beespotter	http://beespotter.mste.illinois.edu/	regional	vague	content.rich	yes	yes	no	yes	no	no	no	no	no	no	no	no	yes	no	no	no	yes	no	1	no	yes	no	yes	no	no	binary	full	none	yes	2007	2000s	yes		biodiversity	terrestrial	technology.platform	contributory	ngo	1
BeeWalk	http://bumblebeeconservation.org/get-involved/surveys/beewalk/	national	clear	content.rich	yes	no	yes	yes	no	no	no	no	no	no	no	yes	yes	no	yes	no	yes	no	>5	no	yes	yes	yes	no	no	quantitative	none	none	no	2010	2010s	yes		biodiversity	terrestrial	biological.recording	contributory	academic	2
Big Butterfly Count	http://www.bigbutterflycount.org/	national	clear	content.rich	yes	no	no	yes	no	no	no	no	no	no	no	no	yes	no	no	no	no	no	2to5	no	yes	yes	no	no	no	quantitative	report	none	no	2010	2010s	yes		biodiversity	terrestrial	biological.recording	contributory	academic	2
Bioblitz	http://www.bnhc.org.uk/home/bioblitz/	local	vague	some	no	yes	no	no	no	no	no	yes	no	no	no	no	no	no	yes	yes	no	no	1	no	yes	yes	yes	no	no	binary	report	none	no	2009	2000s	yes		biodiversity	terrestrial	biological.monitoring	contributory	government	2
Biodiversity Volunteer Portal	http://volunteer.ala.org.au/	regional	clear	content.rich	yes	yes	no	yes	no	no	no	no	no	no	no	no	yes	no	no	no	yes	yes	2to5	no	no	yes	no	no	no	quantitative	none	none	no	2012	2010s	yes		biodiversity	terrestrial	biological.monitoring	contributory	government	1
Bird Atlas 2007-11: Mapping Britain and Ireland's Birds - roving birds	http://www.bto.org/volunteer-surveys/birdatlas	international	clear	content.rich	yes	yes	no	yes	no	no	no	no	no	yes	no	no	yes	no	yes	no	no	no	2to5	no	yes	yes	no	no	no	quantitative	summary	summary	yes	2007	2000s	no		biodiversity	terrestrial	biological.recording	contributory	academic	1
Bird Atlas 2007-11: Mapping Britain and Ireland's Birds - Timed Tetrad	http://www.bto.org/volunteer-surveys/birdatlas	international	clear	content.rich	no	no	yes	yes	no	no	no	no	no	yes	no	no	yes	no	yes	no	no	no	2to5	yes	yes	yes	no	no	no	quantitative	summary	summary	yes	2007	2000s	no		environmental	atmosphere	crowd.sourced	contributory	academic	1
Bird Conservation Network Census	http://www.bcnbirds.org/census.html	regional	clear	content.rich	no	no	yes	yes	no	no	no	no	no	yes	no	no	yes	no	yes	no	yes	no	2to5	yes	yes	yes	no	no	no	quantitative	summary	none	yes	1998	1990s	yes		biodiversity	terrestrial	hypothesis.led	contributory	ngo	>4
Bird Conservation Network Survey	http://www.bcnbirds.org/census.html	local	clear	content.rich	yes	no	yes	yes	no	no	yes	no	no	no	yes	yes	no	no	yes	no	no	no	2to5	yes	yes	yes	no	no	no	quantitative	report	none	no	1998	1990s	yes		biodiversity	terrestrial	hypothesis.led	contributory	academic	1
Bird Ringing at the British Trust for Ornithology - Report a ringed bird	http://www.bto.org/volunteer-surveys/ringing/ringing-scheme	international	clear	content.rich	no	yes	yes	yes	no	no	no	no	no	no	no	yes	no	no	no	no	no	no	2to5	no	yes	yes	no	no	no	qualitative	summary	summary	no	1909	before.90	yes		biodiversity	marine	hypothesis.led	contributory	academic	2
Bird Ringing at the British Trust for Ornithology - ringing- retrapping adults for survival	http://www.bto.org/volunteer-surveys/ringing/ringing-scheme	international	clear	content.rich	yes	no	yes	no	no	no	yes	no	no	no	no	no	yes	no	yes	no	yes	no	>5	yes	yes	yes	no	no	no	qualitative	summary	summary	yes	1909	before.90	yes		environmental	freshwater	water.monitoring	collaborative	government	3or4
Birds and Windows Project	http://birdswindows.biology.ualberta.ca/	regional	clear	content.rich	yes	no	yes	yes	no	no	no	no	no	no	no	no	yes	no	no	no	yes	no	2to5	no	yes	yes	no	no	no	qualitative	report	none	no	2013	2010s	yes		biodiversity	marine	biological.recording	contributory	government	2
Birds in Forested Landscapes	http://www.birds.cornell.edu/bfl/BFLfaq.html#who	international	clear	content.rich	yes	no	yes	yes	no	no	no	no	no	no	no	no	yes	yes	no	yes	yes	no	>5	yes	yes	yes	no	no	no	quantitative	summary	summary	no	1997	1990s	yes		biodiversity	freshwater	water.monitoring	contributory	government	2
Birdtrack	http://www.bto.org/volunteer-surveys/birdtrack	national	vague	some	yes	yes	no	yes	yes	no	no	no	no	no	no	no	yes	no	no	no	yes	no	1	no	yes	yes	no	no	no	qualitative	summary	summary	yes	2002	2000s	yes	2000s	biodiversity	terrestrial	biological.monitoring	contributory	academic	3or4
Black Hills Bee Project	http://www.sdstate.edu/ps/Severin-McDaniel/DakotaBio/native-bees-black-hills/information-for-project-volunteers.cfm	local	clear	some	yes	no	no	no	no	no	no	no	no	yes	no	no	yes	no	no	no	yes	no	2to5	yes	yes	yes	no	no	yes	quantitative	none	none	no	2011	2010s	yes		biodiversity	freshwater	hypothesis.led	collaborative	academic	1
Bluebell survey	http://www.nhm.ac.uk/nature-online/british-natural-history/survey-bluebells/index.html	national	vague	some	yes	yes	no	yes	no	no	no	no	no	no	no	no	yes	no	no	no	no	no	1	no	yes	yes	no	no	no	binary	full	none	yes	2006	2000s	yes		environmental	freshwater	environmental.monitoring	contributory	ngo	>4
Boise Watershed Watch	http://bee.cityofboise.org/watershed/	local	clear	minimal	no	no	no	no	no	no	yes	no	no	no	no	yes	yes	no	no	no	yes	no	>5	yes	yes	yes	no	no	no	quantitative	report	summary	no	2009	2000s	yes		environmental	freshwater	water.monitoring	contributory	academic	1
Botanical Society of the British Isles	http://www.bsbi.org.uk/	national	vague	content.rich	yes	yes	no	no	no	no	yes	no	no	yes	no	yes	no	no	yes	no	no	no	1	yes	yes	yes	no	no	no	qualitative	summary	summary	yes	1836	before.90	yes		biodiversity	terrestrial	biological.monitoring	contributory	government	3or4
BRC Crayfish Recording	http://www.brc.ac.uk/crayfish/	national	clear	content.rich	yes	yes	no	yes	no	no	no	no	no	no	no	no	no	no	no	no	no	no	2to5	no	yes	yes	no	no	no	binary	none	none	no	2006	2000s	yes		biodiversity	marine	biological.monitoring	contributory	academic	2
Breeding Bird Survey	http://www.bto.org/volunteer-surveys/bbs	national	clear	content.rich	no	no	yes	yes	no	no	no	no	no	no	yes	yes	yes	no	yes	no	yes	no	>5	yes	yes	yes	no	no	no	quantitative	summary	none	no	1994	1990s	yes		biodiversity	terrestrial	biological.monitoring	contributory	ngo	2
British Arachnological Society	http://srs.britishspiders.org.uk/	national	clear	content.rich	yes	yes	no	no	no	no	yes	no	no	no	no	yes	no	no	yes	no	no	no	2to5	yes	yes	yes	no	no	no	binary	summary	summary	no	1987	before.90	yes		biodiversity	terrestrial	biological.monitoring	contributory	commercial	1
British beetles	n/a	national	clear	minimal	yes	yes	no	no	no	no	yes	no	no	no	no	no	no	no	yes	no	no	no	2to5	yes	yes	yes	no	no	no	binary	none	none	no	1968	before.90	yes		biodiversity	terrestrial	phenology	contributory	ngo	>4
British Bryological Society	http://rbg-web2.rbge.org.uk/bbs/bbs.htm	national	vague	content.rich	yes	no	no	no	no	no	no	no	no	yes	no	yes	no	no	yes	no	no	no	2to5	yes	yes	yes	no	no	no	qualitative	summary	summary	yes	1922	before.90	yes		biodiversity	marine	biological.monitoring	contributory	government	>4
British bugs recording schemes	www.britishbugs.org.uk/	national	clear	content.rich	yes	yes	no	no	no	no	yes	no	no	no	no	yes	no	no	yes	no	no	no	2to5	yes	yes	yes	no	no	no	binary	none	none	no	1983	before.90	yes		biodiversity	terrestrial	biological.recording	contributory	academic	3or4
British Dragonfly Society	http://www.british-dragonflies.org.uk/	national	clear	content.rich	yes	yes	no	yes	no	no	no	no	no	no	no	no	no	no	yes	no	no	no	2to5	yes	yes	yes	no	no	no	binary	none	none	no	1983	before.90	yes	2010s	biodiversity	terrestrial	biological.recording	contributory	ngo	2
British Lichen Society	http://www.thebls.org.uk	national	clear	content.rich	yes	no	no	no	no	no	yes	no	no	no	no	yes	no	no	yes	no	no	no	2to5	yes	yes	yes	no	no	no	binary	summary	none	no	1963	before.90	yes		environmental	freshwater	biological.monitoring	cocreated	ngo	2
British Myriapod and Isopod Group	http://www.bmig.org.uk/	national	vague	content.rich	yes	no	no	no	no	no	yes	no	no	yes	no	yes	no	no	yes	no	no	no	2to5	yes	yes	yes	no	no	no	qualitative	summary	none	yes	1968	before.90	yes		biodiversity	marine	biological.monitoring	contributory	ngo	>4
British Plant Gall Society	http://www.british-galls.org.uk/	national	clear	some	yes	no	no	no	no	no	yes	no	no	no	no	no	no	no	yes	no	no	no	2to5	yes	yes	yes	no	no	no	binary	none	none	no	1985	before.90	yes		biodiversity	terrestrial	technology.platform	contributory	academic	1
Brood mapper	http://www.extension.org/pages/61320/broodmapper:-honey-bee-development-and-citizen-science	international	clear	some	yes	no	no	yes	no	no	no	no	no	no	no	no	yes	no	no	no	yes	yes	2to5	no	no	yes	no	no	no	qualitative	none	none	no	2011	2010s	yes	2010s	environmental	terrestrial	environmental.recording	contributory	academic	2
BTO Garden Birdwatch	http://www.bto.org/volunteer-surveys/gbw	national	clear	content.rich	yes	no	yes	yes	no	no	no	no	yes	yes	no	yes	yes	no	yes	no	yes	no	>5	yes	yes	yes	no	no	no	quantitative	report	summary	no	1995	1990s	yes	2010s	biodiversity	terrestrial	biological.recording	contributory	academic	1
Bumble Bee Conservation	http://www.xerces.org/bumblebees/	national	vague	some	yes	yes	no	yes	no	no	no	no	no	yes	no	no	yes	no	no	no	no	no	2to5	no	yes	no	yes	no	no	quantitative	summary	summary	no	2010	2010s	yes		environmental	freshwater	water.monitoring	contributory	ngo	1
Butterflies and Moths of North America	http://www.butterfliesandmoths.org/	international	clear	content.rich	yes	yes	no	yes	no	no	no	no	no	no	no	no	yes	no	no	no	yes	no	2to5	no	yes	yes	yes	no	no	quantitative	summary	none	yes	1995	1990s	yes		biodiversity	atmosphere	environmental.recording	contributory	ngo	>4
Butterflies for the New Millennium (BNM)	http://butterfly-conservation.org/111/Butterflies-fortheNewMillennium.html	national	clear	content.rich	yes	yes	no	no	no	no	no	no	no	yes	no	no	yes	no	no	no	no	no	2to5	no	yes	yes	no	no	no	quantitative	summary	summary	no	1995	1990s	yes		biodiversity	terrestrial	biological.monitoring	contributory	ngo	3or4
Buzzards Bay National Estuary Program	http://buzzardsbay.org/citizen-wq-monitoring.htm	local	clear	content.rich	no	no	yes	no	no	no	yes	no	no	no	yes	yes	no	no	no	no	yes	no	>5	yes	yes	yes	no	no	no	quantitative	full	full	no	1992	1990s	yes		biodiversity	terrestrial	biological.monitoring	contributory	government	1
California Roadkill Observation System	http://www.wildlifecrossing.net/california/doc/about_cros	regional	vague	some	yes	yes	yes	yes	yes	no	no	no	no	no	no	no	yes	no	no	no	yes	no	2to5	no	yes	yes	yes	no	no	binary	full	full	yes	2009	2000s	yes		biodiversity	terrestrial	biological.recording	contributory	ngo	2
Camas Citizen Science Monitoring Program	http://science.nature.nps.gov/im/units/ucbn/educ_camas/index.cfm	regional	vague	some	no	no	yes	no	no	no	no	yes	no	no	yes	yes	no	no	no	yes	no	no	1	yes	yes	yes	no	no	no	quantitative	none	none	no	2007	2000s	yes		biodiversity	terrestrial	biological.recording	contributory	academic	1
Camel Cricket survey	http://www.yourwildlife.org/projects/camel-crickets/	national	clear	some	yes	yes	no	yes	no	no	no	no	no	no	no	no	yes	no	no	no	no	no	>5	yes	yes	yes	yes	no	no	quantitative	none	none	no	2011	2010s	yes		biodiversity	terrestrial	biological.monitoring	contributory	academic	>4
Canadian Lakes Loon Survey	http://www.bsc-eoc.org/volunteer/clls/index.jsp?lang=EN&targetpg=index	national	clear	some	yes	no	yes	no	no	no	yes	no	no	no	no	yes	no	no	yes	no	yes	no	2to5	yes	yes	yes	no	no	no	quantitative	none	none	no	1981	before.90	yes		environmental	terrestrial	phenology	contributory	ngo	3or4
Canal & River Trust's Great Nature Watch	http://canalrivertrust.org.uk/great-nature-watch	national	vague	content.rich	yes	yes	no	yes	yes	no	no	no	no	no	no	no	no	no	no	no	no	no	1	no	yes	yes	no	no	no	binary	summary	none	yes	2012	2010s	yes		biodiversity	terrestrial	phenology	contributory	ngo	1
Cape Cod Osprey Project	http://www.massaudubon.org/news/newsarchive.php?id=1516&type=news	local	clear	minimal	no	no	yes	no	no	no	yes	no	no	no	no	yes	no	no	no	no	yes	no	>5	yes	yes	yes	no	no	no	quantitative	summary	none	no	2008	2000s	yes		biodiversity	terrestrial	biological.monitoring	contributory	academic	3or4
Caribbean Lionfish Response Program	http://www.corevi.org	local	clear	some	yes	no	no	yes	no	no	no	no	no	no	no	no	yes	no	yes	no	no	no	2to5	yes	yes	yes	no	no	no	quantitative	none	none	no	2009	2000s	yes		biodiversity	freshwater	water.monitoring	collaborative	government	1
CCW Bottlenose Dolphin Monitoring	http://www.cardiganbaysac.org.uk/wp-content/uploads/2010/04/ccw-dolphin-monitoring-report_final.pdf	local	clear	content.rich	no	no	yes	no	no	no	no	yes	no	no	no	yes	no	no	no	no	NA	no	>5	yes	yes	yes	yes	yes	no	quantitative	report	summary	no	2005	2000s	no		biodiversity	marine	biological.monitoring	contributory	academic	3or4
Celebrate Urban Birds	http://www.birds.cornell.edu/celebration	national	vague	some	yes	yes	no	yes	no	no	no	no	no	yes	no	no	yes	no	no	yes	yes	no	>5	no	yes	yes	no	no	no	quantitative	summary	none	yes	2009	2000s	yes	2000s	biodiversity	terrestrial	biological.recording	contributory	ngo	>4
Central Wisconsin Riverkeepers	http://cwriverkeepers.wikispaces.com/Home+Page	regional	vague	minimal	yes	no	yes	yes	no	no	no	no	no	no	no	yes	yes	no	no	no	yes	no	>5	yes	yes	yes	no	no	no	quantitative	none	none	no	2010	2010s	yes		biodiversity	terrestrial	phenology	contributory	academic	2
Cetacean Recording Network	http://www.dbrc.org.uk/cetacean-recording-network/	local	vague	minimal	yes	yes	no	yes	no	no	no	no	no	no	no	no	yes	no	no	no	no	no	2to5	no	yes	yes	yes	no	no	quantitative	full	summary	yes	1840	before.90	yes		environmental	terrestrial	biological.recording	contributory	academic	2
Chestnut Mega-Transect	http://ecosystems.psu.edu/research/chestnut/reports/mega-transect	regional	clear	content.rich	no	no	yes	no	no	no	yes	no	no	no	yes	yes	no	no	yes	no	yes	no	>5	no	yes	yes	no	no	no	quantitative	full	full	no	2009	2000s	yes	2000s	biodiversity	terrestrial	biological.recording	contributory	academic	2
Cicada Tracker	http://project.wnyc.org/cicadas/	regional	clear	content.rich	yes	no	yes	yes	no	no	no	no	no	no	no	no	yes	no	yes	no	no	no	2to5	yes	yes	yes	no	yes	no	quantitative	full	none	yes	2013	2010s	yes	2000s	biodiversity	terrestrial	biological.recording	contributory	academic	3or4
Citizen scientists	http://www.citizenscientists.ca/Citizen_Scientists.html	local	clear	some	no	no	yes	no	no	no	no	yes	no	no	no	yes	no	no	no	no	no	no	>5	yes	yes	yes	no	no	no	quantitative	none	none	no	2001	2000s	yes	2000s	biodiversity	terrestrial	biological.recording	contributory	academic	2
Citizen Sort	http://www.citizensort.org/	national	vague	some	yes	yes	no	yes	no	no	no	no	no	no	no	no	no	no	no	no	yes	yes	1	no	no	yes	no	no	no	binary	none	none	no	2012	2010s	yes	2010s	biodiversity	terrestrial	biological.recording	contributory	academic	3or4
Citizen Weather Observing Program	http://www.wxqa.com/	national	clear	some	yes	yes	yes	yes	no	no	no	no	no	no	no	no	no	no	yes	no	yes	no	2to5	yes	yes	no	no	no	no	quantitative	summary	none	yes	2007	2000s	yes		biodiversity	terrestrial	biological.recording	collaborative	ngo	2
CitSci.org	http://citsci.org/cwis438/websites/citsci/home.php?WebSiteID=7	international	vague	some	yes	no	yes	yes	no	no	no	no	no	no	no	no	yes	yes	no	no	yes	no	2to5	no	yes	yes	no	no	no	quantitative	full	full	no	1997	1990s	yes		biodiversity	marine	biological.monitoring	collaborative	academic	2
Clean Boats, Clean Waters	http://www4.uwsp.edu/cnr/uwexlakes/cbcw/	regional	clear	some	no	no	yes	yes	no	no	no	no	no	no	no	yes	yes	no	no	no	yes	no	2to5	yes	yes	yes	no	no	no	quantitative	full	full	no	2004	2000s	yes		biodiversity	terrestrial	biological.recording	contributory	ngo	>4
ClimateWatch	http://www.climatewatch.org.au/	national	vague	some	yes	yes	no	yes	yes	no	no	no	no	no	no	no	yes	no	no	no	yes	no	2to5	yes	yes	yes	yes	no	no	binary	summary	none	yes	2007	2000s	yes		biodiversity	terrestrial	biological.monitoring	contributory	ngo	3or4
ClimateWatch Mobile App	http://www.climatewatch.org.au/mobile	national	clear	content.rich	yes	no	yes	yes	yes	no	no	no	no	no	no	no	yes	no	no	yes	yes	no	2to5	no	yes	yes	no	no	no	binary	full	none	yes	2012	2010s	yes		biodiversity	terrestrial	phenology	contributory	academic	1
Cloned Plants Project	http://www.usanpn.org/lilac	national	clear	content.rich	yes	yes	yes	yes	no	no	no	no	no	no	no	no	yes	no	no	no	yes	no	2to5	yes	yes	yes	no	no	no	binary	none	none	no	1950	before.90	yes		biodiversity	terrestrial	biological.recording	contributory	academic	1
Clumpy	http://clumpy.ex.ac.uk/	international	clear	some	yes	yes	no	yes	no	no	no	no	no	no	no	no	yes	no	no	no	yes	yes	1	no	no	yes	no	no	no	quantitative	report	none	no	2013	2010s	yes		biodiversity	terrestrial	phenology	contributory	ngo	>4
COASST	http://depts.washington.edu/coasst/	national	clear	some	no	no	yes	yes	no	no	no	no	no	yes	yes	yes	no	yes	no	no	yes	no	>5	yes	yes	yes	yes	no	no	quantitative	report	none	no	1999	1990s	yes		biodiversity	terrestrial	biological.recording	contributory	ngo	3or4
Coastal Breeding Bird Monitoring	http://science.nature.nps.gov/im/units/NETN/monitor/birds/cbbirds.cfm	regional	clear	some	no	no	yes	yes	no	no	no	yes	no	no	no	yes	no	no	no	no	no	no	2to5	yes	yes	yes	no	no	no	quantitative	summary	summary	no	2010	2010s	yes		biodiversity	terrestrial	biological.monitoring	contributory	academic	2
Coastal California Shorebird Survey - San Francisco Bay	http://data.prbo.org/cadc2/index.php?page=shorebird-tools#San%20Francisco%20Bay%20Shorebird%20Survey	local	none apparent	content.rich	no	no	yes	yes	no	no	no	no	no	no	no	no	yes	no	yes	no	yes	no	2to5	yes	yes	yes	no	no	no	quantitative	report	none	no	1988	before.90	yes		biodiversity	terrestrial	hypothesis.led	contributory	academic	1
CoCoRaHS	http://www.cocorahs.org/	national	clear	some	yes	no	yes	yes	no	no	no	no	no	no	no	yes	yes	no	no	no	yes	no	2to5	yes	yes	yes	no	no	no	quantitative	full	full	yes	1998	1990s	yes		biodiversity	terrestrial	hypothesis.led	contributory	ngo	3or4
ColonyWatch: Monitoring Colorado Waterbirds	http://www.rmbo.org/v2/web/science/bpm_specific_colony.aspx	regional	clear	some	yes	no	no	no	no	no	yes	no	no	no	no	yes	yes	no	no	no	NA	no	2to5	yes	yes	yes	no	no	no	quantitative	full	full	no	1998	1990s	yes		biodiversity	marine	biological.monitoring	contributory	ngo	1
Colorado River Watch Network	http://www.lcra.org/water/quality/colorado-river-watch-network/Pages/volunteer-monitors.aspx	regional	clear	some	no	no	yes	yes	no	no	yes	yes	no	no	yes	yes	no	no	yes	no	yes	no	>5	yes	yes	yes	no	no	yes	quantitative	full	none	yes	1992	1990s	yes		biodiversity	terrestrial	biological.monitoring	contributory	ngo	>4
Common Loon Project	http://www.nps.gov/glac/naturescience/ccrlc-citizen-science_loons.htm	local	clear	content.rich	no	no	yes	no	no	no	yes	no	no	yes	no	yes	yes	no	no	no	no	no	>5	yes	yes	yes	no	no	no	quantitative	none	none	no	2005	2000s	yes		environmental	atmosphere	environmental.recording	contributory	government	1
Community Aquatic Monitoring Program (CAMP)	http://www.glf.dfo-mpo.gc.ca/e0006182	regional	clear	content.rich	yes	no	yes	yes	no	no	no	yes	no	no	yes	yes	yes	no	yes	no	no	no	>5	yes	yes	yes	no	no	yes	quantitative	report	none	no	2003	2000s	yes		biodiversity	terrestrial	biological.monitoring	contributory	academic	1
Community Clean Water Institute	http://www.ccwi.org/	local	clear	content.rich	yes	no	yes	no	no	no	yes	no	no	no	no	yes	yes	no	yes	no	no	no	>5	yes	yes	yes	no	yes	yes	quantitative	full	full	yes	2001	2000s	yes		biodiversity	terrestrial	biological.monitoring	contributory	government	1
Community of Observers	http://communityobserver.fairbanksmuseum.org/	regional	clear	content.rich	yes	yes	no	yes	no	no	no	no	no	no	no	no	yes	no	yes	no	yes	no	2to5	no	yes	yes	no	no	no	qualitative	summary	none	no	2011	2010s	yes		biodiversity	freshwater	biological.monitoring	contributory	ngo	1
Community Wrack Monitoring Project	http://graysreef.noaa.gov/news/press/pdfs/community_wrack_monitoring.pdf	regional	clear	some	yes	yes	yes	no	no	no	yes	no	no	no	no	no	yes	no	no	no	no	no	2to5	no	yes	yes	yes	no	no	qualitative	none	none	no	2011	2010s	yes		biodiversity	terrestrial	biological.recording	contributory	government	3or4
Conchological Society of Great Britain and Ireland	http://www.conchsoc.org/recording/recording.php	national	clear	some	yes	yes	no	no	no	no	yes	no	no	no	no	yes	no	no	yes	no	no	no	2to5	yes	yes	yes	no	no	no	binary	none	none	no	1876	before.90	yes		biodiversity	marine	environmental.monitoring	contributory	government	1
Conker Tree Science	http://www.conkertreescience.org.uk	national	clear	content.rich	yes	yes	no	yes	yes	no	no	no	no	no	no	no	yes	no	no	yes	yes	no	2to5	yes	yes	yes	yes	no	no	quantitative	summary	none	yes	2010	2010s	yes		biodiversity	terrestrial	phenology	contributory	ngo	2
Constant Effort Sites Scheme (Integrated Population Monitoring -- Birds)	http://www.bto.org/volunteer-surveys/ringing/surveys/ces	international	clear	content.rich	yes	no	yes	no	no	no	yes	no	no	yes	no	no	yes	no	yes	no	yes	no	>5	yes	yes	yes	no	no	no	quantitative	summary	summary	yes	1983	before.90	yes		environmental	terrestrial	environmental.recording	contributory	commercial	2
Contra Costa Volunteer Creek Monitoring	http://cocowaterweb.org/get-involved/monitoring/	regional	clear	content.rich	no	no	no	yes	no	no	yes	no	no	no	no	yes	no	no	no	no	yes	no	>5	yes	yes	yes	yes	no	yes	quantitative	summary	summary	no	1999	1990s	yes		environmental	atmosphere	environmental.recording	contributory	ngo	1
Craywatch	http://www.utpa.edu/faculty/zfaulkes/craywatch/	national	vague	minimal	yes	yes	no	yes	no	yes	no	no	no	no	no	no	no	no	no	no	no	no	1	no	yes	yes	yes	no	no	binary	none	none	no	2011	2010s	yes		environmental	freshwater	environmental.recording	contributory	commercial	1
Creek Watch	http://creekwatch.researchlabs.ibm.com/	international	vague	minimal	yes	yes	no	no	yes	no	no	no	no	no	no	no	no	no	no	no	no	no	2to5	no	yes	yes	yes	no	no	qualitative	full	full	yes	2010	2010s	yes	2000s	biodiversity	freshwater	biological.monitoring	contributory	ngo	2
Cricket Crawl	http://pick14.pick.uga.edu/cricket/	local	clear	content.rich	yes	no	no	yes	no	no	yes	no	yes	yes	no	no	yes	no	no	no	no	no	2to5	no	yes	yes	no	no	no	qualitative	full	full	yes	2009	2000s	no	2000s	biodiversity	terrestrial	biological.monitoring	contributory	ngo	1
Cyber Citizen	http://citizenscience.cs.mtu.edu/	local	none apparent	minimal	yes	yes	no	no	yes	no	no	no	no	no	no	no	no	no	no	no	no	no	2to5	no	yes	yes	no	no	no	qualitative	none	none	no	2012	2010s	yes	2010s	biodiversity	terrestrial	biological.monitoring	contributory	ngo	1
Cyber Tracker	http://www.cybertracker.org/	international	clear	content.rich	yes	no	no	yes	yes	no	no	no	no	no	no	no	yes	yes	yes	no	yes	no	>5	yes	yes	yes	yes	no	no	quantitative	summary	summary	no	1997	1990s	yes		biodiversity	freshwater	biological.monitoring	contributory	government	>4
Cyclone Centre	http://www.cyclonecenter.org/#/home	national	clear	content.rich	yes	yes	no	yes	no	no	no	no	no	no	yes	no	yes	no	no	no	yes	yes	>5	no	no	yes	no	no	no	qualitative	none	none	no	2012	2010s	yes		biodiversity	terrestrial	biological.recording	contributory	ngo	2
Dark Sky Meter	http://www.darkskymeter.com/home-2/	international	clear	some	yes	yes	no	no	yes	no	no	no	no	no	no	no	no	no	no	no	yes	no	1	no	yes	no	no	no	no	quantitative	full	none	yes	2013	2010s	yes		biodiversity	terrestrial	biological.recording	contributory	ngo	1
Darwin for a day	http://www.darwinforaday.org	local	vague	minimal	yes	yes	no	yes	no	no	no	no	no	no	no	no	no	no	no	no	no	yes	2to5	no	no	yes	no	no	no	qualitative	none	none	no	2013	2010s	yes		biodiversity	terrestrial	biological.recording	contributory	ngo	2
Did you feel it?	http://earthquake.usgs.gov/earthquakes/dyfi/	international	clear	minimal	yes	yes	no	yes	no	no	no	no	no	no	no	no	yes	no	no	no	yes	no	2to5	no	yes	yes	no	no	no	qualitative	full	full	yes	2003	2000s	yes	2000s	biodiversity	terrestrial	biological.recording	contributory	ngo	1
Digital Fishers	digitalfishers.net	international	clear	content.rich	yes	yes	no	yes	no	no	no	no	no	no	no	no	yes	no	no	no	yes	yes	2to5	no	no	yes	no	no	no	quantitative	report	none	no	2012	2010s	yes		biodiversity	terrestrial	biological.monitoring	contributory	ngo	1
Dipterists Forum recording schemes	http://www.dipteristsforum.org.uk/	national	clear	content.rich	yes	yes	no	no	no	no	yes	no	no	no	no	yes	no	no	yes	no	no	no	2to5	yes	yes	yes	no	no	no	binary	none	none	no	1993	1990s	yes		biodiversity	terrestrial	biological.monitoring	contributory	ngo	1
DNABarcodingAssistant	http://www.dnabarcodingassistant.org/index.php?view=Home	international	clear	minimal	yes	yes	no	no	yes	no	no	no	no	no	no	no	yes	no	no	yes	no	no	2to5	no	yes	yes	yes	no	no	qualitative	none	none	no	2011	2010s	yes		biodiversity	marine	biological.recording	contributory	academic	2
Dragonfly Migration	http://www.migratorydragonflypartnership.org/index/welcome	international	clear	content.rich	yes	yes	no	yes	no	no	no	no	no	no	no	no	yes	no	no	no	no	no	2to5	yes	yes	yes	no	no	yes	binary	report	none	no	2011	2010s	yes		biodiversity	marine	biological.monitoring	contributory	ngo	1
Dragonfly Monitoring Network	http://www.anisoptera.org/	regional	vague	content.rich	yes	no	yes	yes	no	no	no	no	no	yes	no	yes	no	no	no	no	NA	no	2to5	yes	yes	yes	no	no	no	quantitative	none	none	no	2005	2000s	yes		biodiversity	marine	biological.recording	contributory	ngo	3or4
Dragonfly Swarm Project	http://thedragonflywoman.com/dsp/	national	vague	some	yes	yes	no	yes	no	no	no	no	no	no	no	no	no	no	no	no	no	no	>5	no	yes	yes	no	no	no	qualitative	report	none	no	2010	2010s	yes		biodiversity	marine	biological.recording	contributory	academic	>4
Earthdive	http://www.earthdive.com	international	vague	some	yes	no	no	yes	no	no	no	no	no	no	no	no	yes	no	yes	no	yes	no	2to5	yes	yes	yes	yes	no	no	qualitative	summary	none	yes	2004	2000s	yes		biodiversity	freshwater	biological.monitoring	contributory	ngo	3or4
East Jefferson County Marine Mammal Stranding Network	http://www.ptmsc.org/mmstranding.html	regional	none apparent	minimal	no	no	yes	yes	no	no	no	no	no	no	no	yes	no	no	no	no	yes	no	2to5	yes	yes	yes	no	no	yes	quantitative	summary	summary	no		2000s	yes		biodiversity	terrestrial	biological.monitoring	contributory	ngo	3or4
ebird	http://ebird.org/content/ebird	international	clear	content.rich	yes	yes	no	yes	yes	no	no	no	no	no	no	no	yes	yes	yes	no	yes	no	2to5	no	yes	yes	yes	no	no	quantitative	summary	none	no	2002	2000s	yes		biodiversity	marine	biological.recording	contributory	academic	2
EdVenture: Monarch Larvae Monitoring Program	http://www.mlmp.org/	international	clear	content.rich	yes	yes	no	yes	no	yes	no	no	no	no	no	yes	yes	yes	no	yes	yes	no	>5	no	yes	yes	no	no	no	quantitative	summary	none	no	1996	1990s	yes		biodiversity	marine	biological.recording	contributory	ngo	1
Ephemeral Pond Monitor	http://watermonitoring.uwex.edu/level1/index.html	regional	clear	some	no	no	yes	no	no	no	yes	yes	no	no	yes	yes	no	no	no	no	yes	no	>5	yes	yes	yes	no	no	no	quantitative	full	full	no	2005	2000s	yes		biodiversity	marine	biological.recording	contributory	academic	2
EpiCollect	http://www.epicollect.net/	international	none apparent	content.rich	yes	yes	no	yes	yes	no	no	no	no	no	no	no	yes	no	no	no	yes	no	2to5	yes	yes	yes	yes	no	no	quantitative	full	none	yes	2009	2000s	yes		environmental	marine	biological.recording	contributory	ngo	3or4
Evolution Megalab	http://www.evolutionmegalab.org/	international	clear	content.rich	yes	no	no	yes	no	no	no	no	no	no	no	no	yes	no	no	no	yes	no	2to5	no	yes	yes	yes	no	no	quantitative	full	full	yes	2009	2000s	yes		biodiversity	marine	biological.recording	contributory	academic	1
Explore the Seafloor	http://exploretheseafloor.net.au/	national	clear	content.rich	yes	no	no	yes	no	no	no	no	no	no	no	no	yes	no	no	yes	yes	yes	1	no	no	yes	no	no	no	binary	report	none	no	2013	2010s	yes		biodiversity	freshwater	biological.monitoring	contributory	ngo	1
Fan Shell Survey	http://www.marlin.ac.uk/pdf/Fanshell_survey_at_West_Hoe.pdf	national	none apparent	minimal	yes	yes	no	no	no	no	no	no	no	yes	no	no	yes	no	no	no	no	no	2to5	yes	yes	yes	no	no	no	quantitative	report	summary	no	2003	2000s	no		environmental	atmosphere	crowd.sourced	contributory	academic	1
Fern Watch	http://rcci.savetheredwoods.org/action/fernwatch.shtml	regional	vague	content.rich	yes	yes	no	no	yes	no	no	no	no	no	no	no	yes	no	no	no	no	no	2to5	no	yes	yes	yes	no	no	binary	none	none	no	2011	2010s	yes		environmental	freshwater	water.monitoring	contributory	ngo	1
Field Photo Library	http://www.eomf.ou.edu/photos/	national	vague	some	yes	yes	no	no	no	yes	no	no	no	no	no	no	yes	no	no	no	no	no	1	no	yes	no	yes	no	no	binary	full	none	yes	2012	2010s	yes		biodiversity	terrestrial	biological.recording	contributory	government	1
Find Wisconsin's Freshwater Sponges	http://dnr.wi.gov/org/es/science/citizen/freshwatersponges.pdf	regional	clear	minimal	yes	yes	no	no	no	no	yes	no	no	yes	no	no	no	no	no	no	no	no	2to5	no	yes	yes	no	no	no	binary	none	none	no	2006	2000s	yes		biodiversity	terrestrial	biological.monitoring	contributory	academic	2
Firefly watch	https://www.mos.org/fireflywatch/	national	vague	content.rich	no	yes	yes	yes	no	no	no	no	no	no	no	no	yes	no	no	no	yes	no	>5	no	yes	yes	no	no	no	quantitative	full	full	yes	2008	2000s	yes		biodiversity	terrestrial	biological.monitoring	contributory	academic	2
Flatworm Recording Schemes	none	national	none apparent	minimal	yes	yes	no	no	no	no	yes	no	no	no	no	no	no	no	yes	no	no	no	2to5	yes	yes	yes	no	no	no	binary	none	none	no		before.90	yes		environmental	freshwater	water.monitoring	contributory	ngo	1
Flora Guardian invasive plant monitoring	http://www.plantlife.org.uk/scotland/activities_in_scotland/volunteering_in_scotland/	national	vague	content.rich	no	no	no	yes	no	no	no	no	no	yes	no	yes	no	no	no	no	yes	no	2to5	no	yes	yes	no	no	no	qualitative	none	none	no	2006	2000s	yes		environmental	freshwater	water.monitoring	contributory	academic	1
Florida Butterfly Monitoring Network	http://www.flbutterflies.net/index.jsp	regional	clear	some	yes	no	yes	yes	no	no	no	no	no	no	yes	yes	no	no	yes	no	yes	no	1	no	yes	yes	no	no	no	quantitative	summary	none	no	2003	2000s	yes		biodiversity	terrestrial	phenology	contributory	ngo	>4
Florida LAKEWATCH	http://lakewatch.ifas.ufl.edu/LWVolunteer.htm	regional	vague	minimal	yes	no	yes	no	no	no	no	no	no	yes	no	yes	yes	no	no	no	yes	no	>5	yes	yes	yes	no	no	yes	quantitative	report	summary	no	1986	before.90	yes		biodiversity	terrestrial	biological.monitoring	contributory	academic	2
Forest Breeding Bird Monitoring	http://science.nature.nps.gov/im/units/NETN/monitor/birds/birds.cfm	regional	clear	some	no	no	yes	no	no	no	no	yes	no	no	no	no	no	no	yes	no	no	no	2to5	yes	yes	yes	no	no	no	quantitative	summary	summary	no	2010	2010s	yes		biodiversity	terrestrial	biological.monitoring	contributory	academic	1
Forest Salamander Monitoring	http://science.nature.nps.gov/im/units/NETN/monitor/amphibians/amphibians.cfm	regional	clear	some	no	no	no	yes	no	no	no	no	no	no	no	no	yes	no	no	yes	no	no	>5	yes	yes	yes	no	no	no	quantitative	summary	summary	no	2006	2000s	yes		biodiversity	terrestrial	hypothesis.led	collaborative	academic	1
Fraxinus	www.apps.facebook/fraxinusgame	international	clear	some	yes	no	no	no	no	yes	no	no	no	no	no	no	yes	no	no	no	yes	yes	1	no	no	yes	no	no	no	binary	none	none	no	2013	2010s	yes		biodiversity	terrestrial	environmental.recording	contributory	ngo	3or4
Fresno Brid Count	http://www.fresnobirds.org/	local	vague	some	no	no	no	yes	no	no	no	no	no	yes	no	no	yes	no	yes	no	yes	no	2to5	yes	yes	yes	no	no	no	quantitative	full	none	no	2008	2000s	yes		biodiversity	terrestrial	environmental.recording	contributory	academic	1
Frog Listening Network	http://www.hillsborough.wateratlas.usf.edu/FLN/Default.aspx	local	clear	content.rich	yes	no	yes	yes	no	no	no	no	no	no	yes	yes	yes	no	no	no	no	no	2to5	no	yes	yes	no	no	no	qualitative	full	full	yes	2009	2000s	yes		environmental	atmosphere	crowd.sourced	contributory	academic	>4
Frogwatch	http://www.naturewatch.ca/english/select_province.html	national	vague	some	yes	yes	yes	yes	no	no	no	no	no	no	no	no	yes	yes	no	no	yes	no	2to5	no	yes	yes	no	no	no	qualitative	full	none	yes	2000	2000s	yes		environmental	atmosphere	environmental.monitoring	contributory	ngo	>4
FrogWatch USA	http://www.aza.org/frogwatch/	national	clear	content.rich	yes	yes	no	yes	no	no	no	yes	no	yes	no	no	yes	no	no	no	yes	no	2to5	yes	yes	yes	no	no	no	qualitative	summary	summary	no	1998	1990s	yes		environmental	atmosphere	environmental.recording	contributory	government	3or4
Galaxy Zoo	http://www.galaxyzoo.org/	international	clear	content.rich	yes	no	no	yes	no	no	no	no	no	no	no	no	yes	yes	no	no	yes	yes	>5	no	no	yes	no	no	no	quantitative	summary	none	no	2007	2000s	yes		biodiversity	marine	biological.recording	contributory	academic	3or4
Garden Bird Surveys	http://www.bto.org/volunteer-surveys/gbw	international	clear	content.rich	yes	no	yes	yes	no	no	no	no	no	yes	no	no	yes	no	no	no	yes	no	2to5	yes	yes	yes	no	no	no	quantitative	summary	summary	yes	1995	1990s	yes		biodiversity	marine	biological.monitoring	contributory	academic	3or4
GeoExposures / Extreme Exposures	http://www.bgs.ac.uk/citizenScience/home.html	national	vague	some	yes	yes	no	yes	yes	no	no	no	no	no	no	no	yes	no	no	no	no	no	2to5	no	yes	yes	yes	no	no	binary	full	none	yes	2011	2010s	yes		environmental	freshwater	water.monitoring	contributory	ngo	>4
Georgia Adopt-A-Stream	http://aesl.ces.uga.edu/aascd/db/	regional	clear	content.rich	yes	no	yes	yes	no	no	no	no	no	no	no	yes	yes	no	no	no	yes	no	>5	yes	yes	yes	yes	no	no	quantitative	summary	none	yes	1996	1990s	yes		biodiversity	marine	crowd.sourced	contributory	academic	3or4
Geo-wiki	http://geo-wiki.org/	international	clear	content.rich	yes	no	no	yes	no	no	no	no	no	no	no	no	yes	no	no	no	yes	yes	2to5	no	no	yes	no	no	no	binary	none	none	no	2012	2010s	yes		environmental	terrestrial	environmental.monitoring	contributory	government	1
Glacier National Park: Invasive Plants Citizen Science Program	http://www.nps.gov/glac/naturescience/ccrlc-citizen-science_weeds.htm	local	clear	content.rich	yes	yes	no	no	no	no	yes	no	no	no	yes	no	yes	no	no	no	yes	no	2to5	yes	yes	yes	yes	no	no	quantitative	none	none	no	2008	2000s	yes		biodiversity	terrestrial	biological.recording	contributory	government	2
Globe at Night	http://www.globeatnight.org/index.html	international	clear	content.rich	yes	yes	no	yes	yes	no	no	no	no	no	no	no	yes	no	no	yes	NA	no	2to5	yes	yes	yes	no	no	no	qualitative	full	full	yes	2006	2000s	yes		biodiversity	marine	crowd.sourced	contributory	commercial	>4
Golden eagle Survey Project	http://www.nationaleaglecenter.org/golden-eagle-project/golden-eagles-in-minnesota/	regional	vague	some	no	no	no	no	no	no	yes	no	no	yes	no	no	yes	no	yes	no	no	no	>5	yes	yes	yes	no	no	no	quantitative	summary	none	no	2009	2000s	yes		environmental	terrestrial	crowd.sourced	contributory	academic	3or4
Gravestone Project	http://www.earthscienceeducation.org/Dj-AnthrosphereUT/EarthTrek%20-%20Gravestone%20Project.htm	international	clear	some	yes	no	no	yes	no	no	no	no	no	no	no	no	yes	no	no	no	NA	no	2to5	yes	yes	yes	no	no	no	quantitative	summary	none	no	2008	2000s	no		biodiversity	terrestrial	biological.recording	contributory	academic	3or4
Great Britain's Non Native Species Information Portal	http://www.nbn.org.uk/Use-Data/Examples-Of-Use/Web-services/GBNNSIP.aspx	national	clear	content.rich	yes	yes	no	yes	no	no	no	no	no	no	no	no	yes	no	no	no	no	no	2to5	no	yes	yes	yes	no	no	quantitative	summary	summary	yes	2009	2000s	yes		biodiversity	freshwater	biological.recording	contributory	ngo	1
Great Lakes Environmental Monitoring with Passive Samplers	http://web.uri.edu/lohmannlab/welcome/passive-samplers/great-lakes-passive-sampling/	local	clear	content.rich	yes	no	yes	yes	no	no	no	no	no	no	no	no	yes	no	no	yes	no	no	1	yes	yes	no	no	no	yes	binary	report	none	no	2012	2010s	yes		environmental	freshwater	crowd.sourced	contributory	government	2
Great Lakes Worm Watch	http://www.nrri.umn.edu/worms/	national	clear	minimal	no	no	no	yes	no	no	no	yes	no	no	yes	yes	yes	no	no	yes	no	no	>5	yes	no	yes	no	no	no	quantitative	summary	summary	no	2000	2000s	yes		biodiversity	terrestrial	biological.monitoring	contributory	academic	1
Great Marsh Pepperweed Eradication Project	http://www.fws.gov/northeast/parkerriver/helpstoppepperweed.html	local	clear	some	no	no	yes	yes	no	no	no	no	no	yes	no	no	yes	no	no	no	yes	no	2to5	no	yes	yes	no	no	no	binary	full	none	yes	2006	2000s	yes		environmental	atmosphere	environmental.recording	contributory	ngo	1
Great Nut Hunt	http://www.ptes.org/index.php?page=322	national	clear	some	yes	yes	no	no	no	no	no	no	no	yes	no	no	yes	no	no	no	no	no	>5	yes	yes	no	no	no	yes	binary	summary	none	no	1993	1990s	no		environmental	atmosphere	environmental.monitoring	contributory	academic	1
great stag hunt	http://www.ptes.org/?page=354	national	clear	some	yes	yes	no	yes	no	no	no	no	no	yes	no	no	yes	no	no	no	yes	no	1	no	yes	yes	yes	no	no	binary	summary	none	no	1998	1990s	no		biodiversity	terrestrial	biological.recording	contributory	ngo	1
Great Swamp Watershed Association	http://www.greatswamp.org/	local	clear	minimal	no	no	yes	no	no	no	no	yes	no	no	yes	yes	no	no	no	no	no	no	>5	yes	yes	yes	no	no	yes	quantitative	none	none	no	2002	2000s	yes		biodiversity	terrestrial	biological.monitoring	contributory	academic	1
Greenprint Maps	http://www.greenprintmaps.org/map/	regional	vague	some	yes	yes	no	yes	no	no	no	no	no	no	no	no	no	no	no	no	yes	no	2to5	no	yes	yes	no	no	no	quantitative	full	full	yes	2008	2000s	yes		environmental	freshwater	water.monitoring	contributory	ngo	>4
Grunion Greeters	http://grunion.pepperdine.edu/	regional	vague	content.rich	no	yes	no	yes	no	no	no	no	no	no	yes	yes	no	no	no	no	no	no	>5	no	no	yes	no	no	no	qualitative	none	none	no	2005	2000s	yes		biodiversity	terrestrial	biological.monitoring	contributory	government	1
GSWA Stream Team	http://www.greatswamp.org/StreamMon.htm	regional	clear	content.rich	no	no	yes	no	no	no	no	yes	no	no	no	yes	yes	no	no	no	yes	no	>5	yes	yes	yes	yes	no	no	quantitative	full	full	no	1998	1990s	yes		biodiversity	marine	biological.monitoring	contributory	ngo	1
H2O Chelsea	http://www.uwex.edu/ces/csreesvolmon/special/EPAListserv/Questionnaire_manual.pdf	local	clear	content.rich	no	yes	no	yes	no	no	no	no	no	yes	no	no	no	no	no	no	no	no	>5	no	no	yes	no	no	no	binary	summary	none	no	2003	2000s	yes		biodiversity	terrestrial	environmental.recording	cocreated	ngo	1
Harbor Porpoise Monitoring Project	http://www.pacificbio.org/helpout/volunteer-marine-mammal-monitoring.html	local	clear	some	no	no	yes	no	no	no	yes	no	no	no	no	yes	no	no	no	no	NA	no	2to5	yes	yes	yes	no	no	no	binary	report	none	no	2009	2000s	yes	2000s	environmental	freshwater	environmental.monitoring	contributory	government	3or4
Hawkwatch	http://www.nps.gov/acad/naturescience/hawkwatch.htm	local	vague	some	no	yes	no	yes	no	no	no	yes	no	no	no	no	yes	no	no	no	no	no	1	yes	no	yes	no	no	no	quantitative	full	full	yes	1995	1990s	yes		biodiversity	freshwater	biological.monitoring	contributory	government	3or4
Hedgehog street	http://www.hedgehogstreet.org	national	clear	content.rich	yes	yes	no	yes	no	no	no	no	no	no	no	no	yes	no	no	no	yes	no	2to5	no	yes	no	no	no	no	binary	none	none	no	2012	2010s	yes		biodiversity	terrestrial	biological.recording	contributory	government	3or4
High Country Citizen Science Project	http://www.nps.gov/glac/naturescience/ccrlc-citizen-science_hc.htm	local	clear	content.rich	yes	no	no	no	no	no	yes	no	no	yes	no	yes	yes	no	no	no	no	no	>5	yes	yes	yes	no	no	no	quantitative	none	none	no	2008	2000s	yes		biodiversity	terrestrial	hypothesis.led	contributory	government	3or4
Home microbe study	http://homemicrobiome.com/the-home-microbiome-study/	national	clear	some	yes	yes	no	no	no	no	yes	no	no	no	no	no	yes	no	no	no	yes	no	2to5	yes	no	no	no	no	yes	binary	report	none	no	2012	2010s	yes		environmental	freshwater	water.monitoring	contributory	ngo	1
Homes for birds: the use of houses for nesting by birds in the UK	http://www.ukeof.org.uk/catalogue/default.aspx#	national	clear	some	yes	yes	no	no	no	no	no	no	no	no	no	no	yes	no	no	no	no	no	2to5	no	yes	yes	no	no	no	binary	none	none	no	2000	2000s	no		environmental	terrestrial	environmental.recording	contributory	academic	1
Hoosic River Watershed Assoication	http://hoorwa.org/	local	clear	some	no	no	yes	yes	no	no	yes	yes	no	no	yes	yes	yes	no	no	no	yes	no	>5	yes	yes	yes	no	no	yes	quantitative	report	none	no	1996	1990s	yes		biodiversity	terrestrial	environmental.recording	contributory	academic	1
Hoosier Riverwatch	http://www.hoosierriverwatch.com/	regional	clear	minimal	no	no	no	yes	no	no	no	no	no	no	no	yes	no	no	no	yes	yes	no	>5	yes	yes	yes	no	no	yes	quantitative	full	full	no	1994	1990s	yes		biodiversity	terrestrial	hypothesis.led	contributory	academic	1
Horseshoe crabs as homes	https://sites.google.com/site/epibiont/	regional	clear	minimal	yes	yes	no	no	no	yes	yes	no	no	no	no	no	no	no	no	no	no	no	1	no	yes	no	yes	no	no	binary	none	none	no	2013	2010s	yes		environmental	terrestrial	environmental.monitoring	contributory	academic	1
Hoverfly Recording Scheme	http://www.hoverfly.org.uk/	national	vague	content.rich	yes	no	no	no	no	no	yes	no	no	yes	no	yes	no	no	yes	no	no	no	1	yes	yes	yes	no	no	no	quantitative	summary	none	yes	1976	before.90	yes		environmental	freshwater	environmental.monitoring	contributory	academic	2
Hudson River Eel Project	http://www.dec.ny.gov/lands/49580.html	local	vague	some	no	no	yes	yes	no	no	no	no	no	no	no	yes	no	no	no	yes	no	no	2to5	yes	yes	yes	no	no	no	quantitative	summary	summary	no	2008	2000s	yes		biodiversity	terrestrial	biological.monitoring	contributory	academic	3or4
Hummingbirds@home	http://www.hummingbirdsathome.org/	national	clear	some	yes	yes	no	yes	yes	no	no	no	no	no	no	no	no	no	no	no	yes	no	2to5	no	yes	yes	no	no	no	binary	none	none	no	2013	2010s	yes		biodiversity	terrestrial	biological.recording	contributory	academic	1
HWDT Community Sightings Programme	http://www.whaledolphintrust.co.uk/sightings-csn.asp	regional	clear	some	yes	yes	no	yes	no	no	no	no	no	no	no	no	yes	no	no	no	no	no	>5	no	yes	yes	no	no	no	quantitative	summary	none	yes	2004	2000s	yes		environmental	atmosphere	hypothesis.led	contributory	academic	1
I-90 Wildlife Watch	http://i90wildlifewatch.org/	regional	clear	content.rich	yes	yes	no	yes	no	no	no	no	no	no	no	no	no	no	no	no	no	no	>5	no	yes	yes	no	no	no	quantitative	summary	summary	yes	2010	2010s	yes		environmental	freshwater	hypothesis.led	contributory	academic	1
Ice watch	http://www.naturewatch.ca/english/icewatch/	national	clear	some	yes	no	yes	yes	no	no	yes	no	no	no	no	no	yes	no	no	no	yes	no	1	no	yes	yes	no	no	no	qualitative	full	none	no	2002	2000s	no		biodiversity	terrestrial	biological.recording	contributory	academic	1
IceWatch USA	http://www.natureabounds.org/IceWatch_USA.html	national	vague	some	yes	yes	yes	yes	no	no	no	no	no	yes	no	no	yes	no	no	no	no	no	>5	no	yes	yes	yes	no	no	quantitative	none	none	no	2008	2000s	yes		environmental	atmosphere	environmental.recording	contributory	academic	1
Illinois Butterfly Monitoring Network	http://www.bfly.org/	regional	clear	some	no	no	yes	yes	no	no	yes	no	no	no	no	yes	yes	no	no	no	no	no	2to5	yes	yes	yes	yes	no	no	quantitative	full	summary	yes	1987	before.90	yes		biodiversity	terrestrial	biological.recording	contributory	academic	1
Illinois RiverWatch Network	http://www.ngrrec.org/riverwatch	regional	clear	content.rich	yes	no	no	yes	no	yes	no	no	no	no	no	yes	yes	no	no	no	yes	no	>5	yes	no	no	no	yes	no	quantitative	none	none	no	1995	1990s	yes		biodiversity	terrestrial	biological.monitoring	contributory	academic	1
Illinois Volunteer Lake Monitoring Program	http://www.epa.state.il.us/water/conservation/vlmp/index.html	regional	clear	content.rich	no	no	yes	yes	no	no	yes	yes	no	no	yes	yes	yes	no	no	no	yes	no	>5	yes	yes	yes	no	no	yes	quantitative	report	none	no	1981	before.90	yes		biodiversity	terrestrial	biological.recording	contributory	ngo	1
iNaturalist	http://www.inaturalist.org/	international	vague	content.rich	yes	yes	no	yes	yes	yes	no	no	no	no	no	no	yes	no	no	no	yes	no	2to5	yes	yes	yes	yes	no	no	qualitative	full	none	yes	2008	2000s	yes		biodiversity	any	technology.platform	contributory	academic	1
International Sea Turtle Observation Registry (iSTOR)	http://www.seaturtle.org	international	vague	some	yes	yes	no	yes	no	no	no	no	no	no	no	no	yes	no	yes	no	no	no	2to5	yes	yes	yes	yes	no	no	quantitative	summary	none	yes	1996	1990s	yes		biodiversity	terrestrial	biological.recording	contributory	ngo	1
Introduced Reptile Early Detection and Documentation (REDDy)	http://ufwildlife.ifas.ufl.edu/reddy.shtml	regional	vague	some	no	yes	no	yes	no	no	no	no	no	no	yes	yes	no	no	yes	no	yes	no	2to5	no	yes	yes	yes	no	no	qualitative	full	full	yes	2010	2010s	yes		environmental	terrestrial	crowd.sourced	contributory	academic	1
Invaders of Texas	http://www.texasinvasives.org/	regional	clear	content.rich	yes	no	no	yes	no	no	no	yes	no	no	yes	yes	yes	no	no	yes	yes	no	>5	yes	yes	yes	yes	no	no	quantitative	summary	summary	yes	2005	2000s	yes		biodiversity	terrestrial	hypothesis.led	contributory	ngo	1
Invasive Tracers	http://www.mikedelaney.org/user/index.htm	regional	clear	content.rich	yes	no	yes	yes	no	no	no	no	no	no	no	no	yes	no	no	yes	no	no	>5	yes	yes	yes	yes	no	no	quantitative	summary	none	no	2005	2000s	yes		environmental	terrestrial	crowd.sourced	contributory	academic	1
Irish Whale and Dolphin Group sightings - constant effort sighting scheme	http://www.iwdg.ie/index.php?option=com_k2&view=item&id=2104	international	clear	content.rich	no	no	yes	yes	no	no	no	no	no	no	no	no	yes	no	yes	no	no	no	>5	yes	yes	yes	no	no	no	quantitative	full	summary	yes	1991	1990s	yes		biodiversity	terrestrial	biological.monitoring	contributory	academic	1
Irish Whale and Dolphin Group sightings - report sighting	http://www.iwdg.ie/index.php	international	clear	content.rich	yes	yes	no	yes	no	no	yes	no	no	no	no	no	yes	no	no	no	no	no	>5	no	yes	yes	yes	no	no	quantitative	full	summary	yes	1991	1990s	yes		biodiversity	terrestrial	biological.recording	contributory	academic	1
Irish Whale and Dolphin Group sightings - ship surveying scheme	http://www.iwdg.ie/index.php?option=com_k2&view=item&id=2230	international	clear	some	no	no	no	no	no	no	yes	no	no	no	no	no	no	no	yes	no	NA	no	2to5	yes	yes	yes	no	no	no	quantitative	full	summary	no	2001	2000s	yes		biodiversity	marine	biological.monitoring	contributory	ngo	1
iSpot	www.ispot.org.uk	national	vague	some	yes	yes	no	yes	yes	no	no	no	no	no	no	no	yes	no	no	no	yes	no	2to5	no	yes	yes	yes	no	no	quantitative	full	none	yes	2009	2000s	yes		biodiversity	terrestrial	biological.monitoring	contributory	academic	1
Jackal Watch	http://conservation.in/jackal/	national	clear	some	yes	yes	no	yes	no	no	no	no	no	no	no	no	no	no	no	no	yes	no	1	no	yes	no	no	no	no	binary	full	none	yes	2011	2010s	yes		biodiversity	terrestrial	biological.monitoring	contributory	ngo	1
Jay Watch	http://www.nature.org/ourinitiatives/regions/northamerica/unitedstates/florida/volunteer/jay-watch-volunteer-to-monitor-florida-scrub-jays.xml	local	clear	content.rich	no	no	yes	yes	no	yes	no	no	no	no	no	yes	no	no	no	no	no	no	2to5	yes	yes	yes	no	no	no	quantitative	summary	summary	no	2002	2000s	yes		biodiversity	marine	biological.monitoring	contributory	government	3or4
Jellyfish Survey	http://www.mcsuk.org/what_we_do/Wildlife+protection/Report+wildlife+sightings/MCS+Jellyfish+Survey	national	clear	some	yes	yes	no	yes	no	no	no	no	no	no	no	no	yes	no	no	no	no	no	>5	no	yes	yes	yes	no	no	quantitative	none	none	no	2003	2000s	yes		environmental	atmosphere	environmental.recording	contributory	academic	1
Jellywatch	http://www.jellywatch.org/	international	clear	content.rich	yes	yes	no	yes	no	no	no	no	no	no	no	no	yes	no	no	no	no	no	1	no	yes	yes	yes	no	no	quantitative	full	full	yes	2008	2000s	yes		environmental	marine	crowd.sourced	contributory	ngo	1
Journey North	http://www.learner.org/jnorth/	international	clear	content.rich	yes	yes	no	yes	no	no	no	no	no	no	no	no	yes	no	no	yes	yes	no	2to5	no	yes	yes	no	no	no	qualitative	full	full	yes	1995	1990s	yes		biodiversity	terrestrial	biological.recording	contributory	academic	1
Jug Bay Macroinvertebrate Monitoring	http://www.jugbay.org/node/644	local	clear	some	no	no	yes	yes	no	no	no	yes	no	no	no	yes	no	no	no	no	no	no	2to5	yes	yes	yes	no	no	no	quantitative	report	none	no	2000	2000s	yes	2010s	biodiversity	terrestrial	hypothesis.led	contributory	academic	1
Jug Bay Water Chemistry Monitoring	http://www.jugbay.org/node/645	local	clear	some	no	no	yes	yes	no	no	no	yes	no	no	no	yes	yes	no	no	no	no	no	>5	yes	yes	yes	no	no	no	quantitative	report	none	no	1987	before.90	yes		biodiversity	terrestrial	biological.monitoring	contributory	government	3or4
Jug bay/Patuxent River Estuary Winter Waterbird Survey	http://www.jugbay.org/research/birds/patuxent_river_census	local	clear	some	no	no	yes	yes	no	no	no	yes	no	no	no	no	no	no	no	no	no	no	1	yes	yes	yes	no	no	no	quantitative	report	none	no	1999	1990s	yes		biodiversity	terrestrial	phenology	contributory	ngo	1
Juniper Pollen Project	http://www.usanpn.org/JPP	national	clear	minimal	yes	yes	yes	yes	no	no	no	yes	no	no	no	no	yes	no	no	no	yes	no	2to5	no	yes	yes	no	no	no	binary	full	full	yes	2009	2000s	yes		biodiversity	terrestrial	biological.recording	contributory	academic	1
Juturna	http://www.juturna.ca/	regional	vague	content.rich	no	no	no	yes	no	no	no	no	no	no	no	no	yes	no	no	yes	yes	no	>5	yes	yes	yes	yes	no	no	quantitative	summary	summary	yes		1990s	yes		environmental	terrestrial	crowd.sourced	contributory	ngo	2
Koala Tracker	http://www.koalatracker.com.au/	national	vague	some	yes	yes	no	yes	no	no	no	no	no	no	no	no	no	no	no	no	yes	no	1	no	yes	no	yes	no	no	binary	summary	none	yes	2010	2010s	no		biodiversity	terrestrial	biological.monitoring	contributory	academic	1
Kogarah Volunteer Water Monitoring Group	http://www.kogarah.nsw.gov.au/environment/get-involved/volunteer-water-monitoring-group	local	clear	some	no	no	yes	no	no	no	no	yes	no	yes	yes	yes	no	no	no	no	yes	no	>5	yes	yes	yes	no	no	yes	binary	none	none	no	2005	2000s	yes		biodiversity	terrestrial	biological.recording	contributory	ngo	1
LA Spider Survey	http://www.nhm.org/site/activities-programs/community-science/spider-survey	regional	clear	some	yes	no	no	no	no	no	no	no	no	yes	no	no	yes	no	no	no	no	no	1	yes	yes	yes	no	no	yes	binary	full	none	no	2002	2000s	yes		environmental	terrestrial	water.monitoring	contributory	government	1
Ladybird survey	http://www.ladybird-survey.org.	national	vague	content.rich	yes	yes	no	yes	no	no	no	no	no	yes	no	no	yes	no	no	yes	no	no	2to5	no	yes	yes	yes	no	no	quantitative	summary	none	no	2005	2000s	yes		environmental	terrestrial	biological.monitoring	contributory	government	1
Laguna Ecology & Biodiversity	http://www.lagunadesantarosa.org/programs_sr_eb.shtml	local	clear	minimal	no	no	yes	no	no	no	no	yes	no	no	no	yes	no	no	yes	no	no	no	2to5	yes	yes	yes	no	no	no	quantitative	none	none	no	2004	2000s	yes		biodiversity	freshwater	biological.recording	contributory	academic	1
Lakes of Missouri Volunteer Program	http://www.lmvp.org/	regional	clear	content.rich	no	no	yes	no	no	no	no	yes	no	no	no	yes	yes	no	no	no	no	no	>5	yes	yes	yes	no	no	yes	quantitative	report	summary	no	1992	1990s	yes		environmental	marine	environmental.monitoring	contributory	ngo	1
Land Trust for the Little Tennessee	http://www.ltlt.org/what-we-do/citizen-science/	local	clear	content.rich	no	no	yes	no	no	no	yes	no	no	no	yes	yes	no	no	no	no	yes	no	>5	yes	yes	yes	no	no	no	quantitative	none	none	no	1988	before.90	yes		biodiversity	terrestrial	hypothesis.led	contributory	academic	1
LepiMAP	http://vmus.adu.org.za/	national	clear	content.rich	yes	yes	no	yes	no	no	no	no	no	no	no	no	yes	no	no	no	no	no	2to5	no	yes	yes	yes	no	no	binary	summary	none	yes	2013	2010s	yes		biodiversity	freshwater	biological.recording	contributory	government	1
Lesser Horseshoe Bat Summer Roost Surveillance in Wales	http://data.nbn.org.uk/datasetInfo/taxonDataset.jsp?refID=0&dsKey=GA000402	national	clear	some	no	no	yes	no	no	no	no	yes	no	yes	no	yes	no	no	yes	no	NA	no	2to5	yes	yes	yes	no	no	no	quantitative	full	full	yes	1993	1990s	yes		biodiversity	terrestrial	biological.monitoring	contributory	academic	3or4
LiMPETS (Long-term Monitoring Program and Experiential Training for Students)	http://limpetsmonitoring.org/	regional	clear	minimal	no	no	yes	yes	no	no	no	no	no	no	no	yes	no	no	no	yes	yes	no	2to5	yes	yes	yes	no	no	no	quantitative	full	full	no	2002	2000s	yes		biodiversity	terrestrial	biological.recording	contributory	government	3or4
Living With Mammals	http://www.ptes.org/index.php?cat=63	national	vague	some	yes	no	yes	yes	no	no	no	no	no	no	no	no	yes	no	no	no	yes	no	2to5	no	yes	yes	no	no	no	quantitative	summary	none	no	2003	2000s	yes		biodiversity	marine	biological.recording	contributory	ngo	1
Loss of the night	https://play.google.com/store/apps/details?id=com.cosalux.welovestars	international	clear	some	yes	yes	no	no	yes	no	no	no	no	no	no	no	no	no	no	no	no	no	1	no	yes	yes	no	no	no	binary	report	none	no	2013	2010s	yes		biodiversity	terrestrial	biological.recording	contributory	academic	1
Lost Lizards of Los Angeles	http://www.nhm.org/site/activities-programs/community-science/lost-lizards-project	regional	clear	some	yes	no	no	yes	no	no	no	no	no	no	no	no	yes	no	no	no	no	no	>5	yes	yes	yes	yes	no	no	qualitative	full	none	yes	2010	2010s	yes		biodiversity	terrestrial	phenology	contributory	ngo	1
Loudoun Amphibian Monitoring Program	http://www.loudounwildlife.org/Amphibian_Monitoring.htm	regional	clear	some	no	no	yes	no	no	no	yes	no	no	yes	yes	yes	yes	no	no	no	yes	no	>5	yes	yes	yes	no	no	no	quantitative	summary	summary	no	2007	2000s	yes		biodiversity	terrestrial	biological.recording	contributory	academic	2
Loudoun Bird Atlas	http://www.loudounwildlife.org/Bird_Atlas.htm	regional	clear	content.rich	no	no	yes	yes	no	no	no	no	no	yes	no	yes	yes	no	no	no	yes	no	2to5	yes	yes	yes	no	no	no	quantitative	full	none	yes	2009	2000s	yes		biodiversity	freshwater	biological.recording	contributory	academic	1
Loudoun Bluebird Nestbox Monitoring	http://www.loudounwildlife.org/Bluebird_Monitoring.htm	regional	vague	content.rich	no	no	yes	no	no	no	no	no	no	yes	no	no	yes	no	no	no	yes	no	2to5	yes	yes	yes	no	no	no	quantitative	full	full	no	2002	2000s	no		environmental	marine	environmental.recording	contributory	academic	2
Loudoun Stream Monitoring	http://www.loudounwildlife.org/Stream_Monitoring.htm	regional	vague	content.rich	no	no	yes	yes	no	no	no	yes	no	no	no	yes	no	no	no	no	yes	no	>5	yes	yes	yes	no	no	no	quantitative	full	full	no	1997	1990s	yes		biodiversity	terrestrial	biological.recording	contributory	ngo	1
Louisiana Bucket Brigade	http://www.labucketbrigade.org/	local	clear	some	no	no	yes	no	no	no	yes	yes	no	no	yes	yes	no	no	no	no	no	no	2to5	yes	yes	yes	no	no	yes	quantitative	report	none	no	2000	2000s	yes		biodiversity	terrestrial	biological.monitoring	contributory	ngo	1
Lovecleanstreets	http://lovecleanstreets.org/	regional	none apparent	minimal	yes	yes	no	yes	yes	no	no	no	yes	no	no	no	no	no	no	no	yes	no	1	no	yes	yes	yes	no	no	binary	full	full	yes	2012	2010s	yes		biodiversity	any	technology.platform	contributory	ngo	1
Magpie Monitor	http://www.vetmed.ucdavis.edu/vgl/wildlife/projects/MagpieMonitorNewsletter-2010b.html	regional	clear	minimal	yes	yes	no	yes	no	no	no	no	no	no	no	no	no	no	no	no	NA	no	1	no	yes	yes	no	no	no	quantitative	summary	summary	no	2009	2000s	no		biodiversity	freshwater	biological.monitoring	contributory	academic	1
Maine Amphibian Monitoring Program	http://maineaudubon.org/wildlife-habitat/amphibian-monitoring/	regional	none apparent	minimal	no	no	yes	yes	no	no	no	no	no	yes	no	no	yes	no	no	no	yes	no	2to5	yes	yes	yes	no	no	no	quantitative	full	full	no	1997	1990s	yes		biodiversity	terrestrial	biological.recording	contributory	government	1
Maine Butterfly Survey	http://mbs.umf.maine.edu/	regional	clear	some	yes	no	no	no	no	no	yes	no	no	yes	no	yes	no	no	no	no	no	no	>5	yes	yes	yes	yes	no	yes	quantitative	full	summary	no	2007	2000s	yes		biodiversity	freshwater	biological.recording	contributory	ngo	1
Maine Owl Monitoring Program	none	regional	clear	minimal	yes	no	no	no	no	no	no	yes	no	no	no	no	yes	no	no	no	no	no	2to5	no	yes	yes	no	no	no	binary	none	none	no	2002	2000s	yes	2000s	environmental	freshwater	water.monitoring	collaborative	academic	1
Maine Volunteer Lake Monitoring Program	http://www.mainevolunteerlakemonitors.org/	regional	clear	content.rich	no	no	yes	yes	no	no	no	no	no	no	no	yes	no	no	no	no	yes	no	>5	yes	yes	yes	no	no	yes	quantitative	summary	summary	no	1971	before.90	yes		environmental	terrestrial	environmental.recording	contributory	academic	1
Makai Watch	http://malamamaunalua.org/problems/	local	clear	content.rich	no	no	no	yes	no	yes	no	yes	no	no	no	no	yes	no	no	yes	yes	no	1	yes	yes	yes	no	no	no	qualitative	summary	none	no	2005	2000s	yes		biodiversity	marine	biological.monitoring	contributory	academic	1
Make the Adder Count	http://www.narrs.org.uk/addercount.htm	national	clear	some	yes	yes	yes	yes	no	no	no	no	no	no	no	no	yes	no	yes	no	yes	no	>5	no	yes	yes	no	no	no	quantitative	report	summary	no	2005	2000s	yes		biodiversity	terrestrial	biological.recording	contributory	academic	1
MammalMAP	http://mammalmap.adu.org.za/	international	vague	some	yes	yes	no	yes	no	no	no	no	no	no	no	no	yes	no	yes	no	yes	no	1	no	yes	yes	yes	no	no	qualitative	summary	summary	no	2012	2010s	yes		biodiversity	terrestrial	biological.monitoring	contributory	academic	1
Mammals on road	http://www.ptes.org/index.php?cat=64	national	vague	some	yes	yes	no	yes	yes	no	no	no	no	no	no	no	no	no	no	no	yes	no	1	no	yes	yes	yes	no	no	binary	summary	none	no	2001	2000s	yes		biodiversity	terrestrial	biological.recording	contributory	government	3or4
Mammals on Roads	http://www.ptes.org/index.php?cat=64	national	vague	some	yes	no	no	yes	yes	no	no	no	no	yes	no	no	yes	no	no	no	yes	no	2to5	yes	yes	yes	no	no	no	quantitative	summary	summary	yes	2001	2000s	yes		biodiversity	terrestrial	biological.recording	contributory	academic	1
MA-NH-ME Wetland Worries & Roadside Invasives	http://www.citsci.org/cwis438/Browse/Project/Project_Info.php?ProjectID=276&WebSiteID=7	regional	vague	some	yes	yes	no	yes	no	no	no	no	no	no	no	no	yes	no	no	no	yes	no	2to5	no	yes	yes	no	no	no	qualitative	full	none	yes	2010	2010s	yes		biodiversity	terrestrial	biological.recording	contributory	government	1
Mapper	http://getmapper.com/index.php	international	vague	some	yes	no	no	yes	no	no	no	no	no	no	no	no	yes	no	no	no	yes	yes	1	no	no	yes	no	no	no	qualitative	none	none	no	2012	2010s	yes		biodiversity	freshwater	biological.monitoring	contributory	ngo	1
Marine Debris Tracker	http://www.marinedebris.engr.uga.edu	regional	clear	content.rich	yes	yes	no	no	yes	no	no	no	no	no	no	no	no	no	no	no	no	no	2to5	no	yes	yes	no	no	no	quantitative	full	none	yes	2011	2010s	yes		biodiversity	terrestrial	biological.monitoring	contributory	academic	1
Marine Mammal Sighting Survey	http://www.zsl.org/conservation/regions/uk-europe/thames-estuary/thames-marine-mammal-survey,35,AR.html	regional	clear	content.rich	yes	yes	no	yes	no	no	no	no	no	yes	no	no	no	no	no	no	no	no	>5	no	yes	yes	no	no	no	quantitative	report	summary	no	2004	2000s	yes		biodiversity	freshwater	biological.recording	contributory	ngo	1
Marine metre squared	https://www.mm2.net.nz/	local	clear	content.rich	yes	no	yes	yes	no	no	no	no	no	no	no	no	yes	no	no	yes	yes	no	2to5	yes	yes	yes	yes	no	no	binary	summary	none	yes	2013	2010s	yes		biodiversity	terrestrial	biological.recording	contributory	ngo	1
Maryland Science Center: Temperature Blast	http://www.temperatureblast.org/	local	clear	some	no	yes	no	yes	yes	no	no	no	no	no	no	no	no	no	no	no	yes	no	2to5	no	yes	yes	no	no	no	quantitative	none	none	no	2008	2000s	yes		biodiversity	terrestrial	biological.monitoring	contributory	government	1
Massachusetts Audubon American Kestrel Monitoring Project	http://www.massaudubon.org/Birds_and_Birding/birdstowatch/kestrels/index.php	regional	clear	content.rich	yes	yes	no	yes	no	no	no	no	no	no	no	no	yes	no	no	no	yes	no	2to5	no	yes	no	no	no	no	quantitative	summary	none	no		2000s	yes		biodiversity	terrestrial	biological.recording	contributory	academic	1
Massachusetts Audubon Oriole Project	http://www.massaudubon.org/oriole/project_description.php	regional	clear	content.rich	yes	yes	no	yes	no	no	no	no	no	no	no	no	yes	no	no	yes	yes	no	2to5	no	yes	yes	no	no	no	quantitative	summary	none	no	2005	2000s	yes	2000s	biodiversity	terrestrial	biological.recording	contributory	government	3or4
Massachusetts Audubon Owls Project	http://www.massaudubon.org/owls/index.php	regional	clear	content.rich	yes	yes	no	yes	no	no	no	no	no	no	no	no	yes	no	no	no	yes	no	2to5	no	yes	yes	no	no	no	quantitative	summary	none	no		2000s	yes		biodiversity	terrestrial	biological.monitoring	contributory	academic	3or4
Massachusetts Audubon Whip-poor-will Project	http://www.massaudubon.org/whippoorwill/	regional	clear	content.rich	yes	yes	no	yes	no	no	no	no	no	no	no	no	yes	no	no	no	yes	no	2to5	no	yes	no	no	no	no	quantitative	summary	none	no	2008	2000s	yes		biodiversity	terrestrial	biological.monitoring	contributory	academic	3or4
Massachusetts Statewide Roadkill Database	http://www.linkinglandscapes.info/roads/roadkill_map.html	regional	clear	some	yes	yes	no	yes	no	no	no	no	no	no	no	no	no	no	no	no	no	no	2to5	no	yes	yes	no	no	no	qualitative	none	none	no	2008	2000s	yes		biodiversity	terrestrial	biological.monitoring	cocreated	academic	1
Massachusetts Vernal Pool Salamander Migrations Study	http://linkinglandscapes.info/roads/salamander_map.html	regional	clear	content.rich	yes	no	yes	yes	no	no	no	no	no	no	no	no	no	no	no	no	no	no	2to5	no	yes	yes	no	no	no	quantitative	none	none	no	2008	2000s	yes		environmental	freshwater	biological.monitoring	cocreated	ngo	1
Mastodon Matrix Project	http://www.museumoftheearth.org/research.php?page=Mastodon_Research/Mast_Matrix	national	vague	content.rich	yes	no	no	no	no	no	yes	yes	no	no	no	no	yes	no	no	yes	yes	no	>5	yes	no	no	no	no	yes	binary	none	none	no	1999	1990s	yes		biodiversity	terrestrial	biological.recording	cocreated	ngo	1
Meteorological Phenomena Identification Near the Ground (mPING)	http://www.nssl.noaa.gov/projects/ping/	national	clear	content.rich	yes	yes	no	yes	yes	no	no	no	no	no	no	no	yes	no	no	no	no	no	2to5	no	yes	yes	yes	no	no	quantitative	full	none	yes	2013	2010s	yes		biodiversity	terrestrial	biological.recording	cocreated	ngo	1
Michigan Butterfly Network	http://www.michiganbutterfly.org/	regional	clear	content.rich	yes	no	yes	yes	no	no	yes	no	no	no	yes	yes	no	no	yes	no	yes	no	2to5	no	yes	yes	no	no	no	quantitative	none	none	no	2011	2010s	yes		biodiversity	terrestrial	biological.recording	cocreated	ngo	1
Michigan Herp Atlas	http://www.miherpatlas.org	regional	clear	some	yes	no	no	yes	yes	no	no	no	no	no	no	no	yes	no	yes	no	yes	no	>5	no	yes	yes	yes	no	no	quantitative	summary	none	yes	2004	2000s	yes		biodiversity	terrestrial	biological.recording	cocreated	ngo	1
Microblitz	http://www.microblitz.com.au/	national	clear	content.rich	yes	no	no	yes	no	no	no	no	no	no	no	no	yes	no	no	no	yes	no	2to5	yes	yes	yes	yes	no	yes	binary	none	none	no	2013	2010s	yes		biodiversity	terrestrial	biological.recording	cocreated	ngo	1
Micromoth recording schemes	http://www.leafmines.co.uk/	national	clear	content.rich	yes	yes	no	no	no	no	yes	no	no	no	no	no	yes	no	yes	no	no	no	2to5	no	yes	yes	no	no	no	binary	summary	summary	yes	2003	2000s	yes		biodiversity	terrestrial	biological.recording	contributory	government	1
Migrant Watch	http://www.migrantwatch.in/	national	clear	content.rich	yes	yes	no	yes	no	no	no	no	no	no	no	no	yes	no	yes	no	yes	no	2to5	yes	yes	yes	no	no	no	binary	full	full	yes	2007	2000s	yes		biodiversity	freshwater	water.monitoring	contributory	government	>4
Mini Mammal Monitoring	http://www.mammal.org.uk/node/65	national	clear	some	no	no	yes	yes	no	no	no	no	no	no	yes	yes	no	no	yes	no	yes	no	>5	yes	yes	yes	no	no	yes	quantitative	none	none	no	2011	2010s	yes		biodiversity	terrestrial	biological.monitoring	contributory	ngo	1
Minnesota Frog and Toad Calling Survey	http://www.dnr.state.mn.us/volunteering/frogtoad_survey/index.html	regional	vague	some	no	no	yes	yes	no	no	no	no	no	yes	no	no	yes	no	yes	no	no	no	>5	no	yes	yes	no	yes	no	quantitative	full	full	no	1996	1990s	yes		biodiversity	terrestrial	biological.monitoring	contributory	ngo	3or4
Minnesota Odonata Survey Project	http://www.mndragonfly.org/	regional	vague	content.rich	yes	no	yes	yes	no	yes	no	no	no	yes	no	yes	yes	no	no	yes	no	no	>5	yes	yes	yes	yes	no	no	quantitative	none	none	no	2007	2000s	yes		biodiversity	terrestrial	biological.recording	collaborative	ngo	1
Missouri Stream Team Program	http://www.mostreamteam.org/	regional	clear	some	yes	no	yes	yes	no	no	no	no	no	no	no	no	yes	no	no	no	yes	no	>5	yes	yes	yes	no	no	no	quantitative	report	summary	no	1989	before.90	yes	2010s	biodiversity	terrestrial	biological.recording	contributory	ngo	1
Mitten Crab project	http://mittencrabs.org.uk/	national	clear	content.rich	yes	yes	no	yes	no	no	no	no	yes	no	no	no	yes	no	no	no	no	no	1	no	yes	yes	yes	no	no	binary	full	none	yes	2011	2010s	yes	2010s	biodiversity	terrestrial	biological.recording	contributory	ngo	3or4
MittencrabWatch	http://mittencrab.nisbase.org/	national	vague	minimal	yes	yes	no	yes	no	no	no	no	no	no	no	no	yes	no	no	no	yes	no	1	yes	yes	yes	yes	no	yes	binary	none	none	no	2011	2010s	yes		biodiversity	terrestrial	biological.recording	contributory	ngo	>4
Mobile Gulf Observatory (MoGO)	http://mogo.cs.umass.edu/	regional	clear	some	yes	yes	no	no	yes	no	no	no	no	no	no	no	no	no	no	no	no	no	2to5	no	yes	yes	yes	no	no	binary	full	full	yes	2010	2010s	yes		biodiversity	terrestrial	biological.recording	contributory	ngo	3or4
Monarch Health	http://monarchparasites.org/	international	clear	some	yes	no	no	yes	no	no	no	no	no	yes	no	no	yes	no	no	yes	no	no	2to5	yes	yes	no	no	no	yes	binary	report	none	no	2006	2000s	no		environmental	freshwater	water.monitoring	contributory	government	3or4
Monarch Watch	http://www.monarchwatch.org/	international	clear	content.rich	yes	no	no	yes	no	yes	no	no	yes	yes	no	no	yes	yes	no	yes	no	no	>5	yes	yes	yes	no	no	no	quantitative	summary	none	yes	1992	1990s	yes		biodiversity	terrestrial	biological.recording	contributory	ngo	2
Monterey Bay Sanctuary Citizen Watershed Monitoring Network	http://montereybay.noaa.gov/monitoringnetwork/about_us.html	regional	clear	content.rich	no	no	yes	yes	no	no	yes	no	no	no	yes	yes	yes	no	no	no	no	no	2to5	yes	yes	yes	no	no	yes	binary	report	none	no	1998	1990s	yes		environmental	freshwater	water.monitoring	contributory	ngo	2
Morro Bay Volunteer Monitoring Program	http://mbnep.org/Help/volunteer_monitoring.html	local	clear	content.rich	no	no	yes	no	no	no	yes	no	no	no	yes	yes	no	no	no	no	yes	no	>5	yes	yes	yes	no	no	yes	quantitative	report	none	no	2006	2000s	yes		biodiversity	any	phenology	contributory	ngo	3or4
Mothing	http://www.discoverlife.org/moth	national	vague	some	no	no	yes	yes	no	no	no	no	no	no	no	no	yes	no	no	no	yes	no	2to5	no	yes	yes	yes	no	no	quantitative	summary	none	no	2010	2010s	yes		biodiversity	marine	biological.monitoring	contributory	ngo	3or4
Moths Count	http://www.mothscount.org/	national	clear	some	yes	yes	no	no	no	no	yes	no	no	no	no	yes	no	no	yes	no	no	no	2to5	yes	yes	yes	no	no	no	binary	summary	summary	yes	1967	before.90	yes		biodiversity	freshwater	biological.recording	contributory	government	2
Mountain Birdwatch	http://www.vtecostudies.org/MBW/	international	clear	content.rich	no	no	yes	yes	no	no	no	no	no	no	no	yes	yes	yes	no	no	no	no	2to5	yes	yes	yes	no	no	no	quantitative	summary	summary	no	2000	2000s	yes		environmental	freshwater	water.monitoring	contributory	government	2
Mountain Watch	http://www.outdoors.org/conservation/mountainwatch/index.cfm	regional	clear	content.rich	yes	no	no	yes	no	no	no	no	no	yes	no	no	yes	yes	no	yes	yes	no	>5	yes	yes	yes	no	yes	no	quantitative	summary	summary	yes	2000	2000s	yes		biodiversity	freshwater	biological.monitoring	contributory	academic	1
MPA Watch	http://www.sdcoastkeeper.org/act/find/volunteer-in-san-diego/volunteer-opportunities.html	local	vague	minimal	no	no	yes	no	no	no	yes	no	no	no	yes	yes	no	no	yes	no	yes	no	>5	no	yes	yes	no	no	no	quantitative	none	none	no	2012	2010s	yes		biodiversity	marine	biological.recording	contributory	ngo	1
MyInvasive	http://www.myinvasive.com/ReportSighting	regional	vague	minimal	yes	yes	no	yes	no	no	no	no	no	no	no	no	no	no	no	no	no	no	2to5	no	yes	yes	yes	no	no	quantitative	full	none	yes	2011	2010s	yes		biodiversity	any	technology.platform	collaborative	academic	3or4
mySoil	http://www.bgs.ac.uk/mySoil/	national	none apparent	minimal	yes	yes	no	no	yes	no	no	no	no	no	no	no	yes	no	no	no	no	no	2to5	no	yes	yes	yes	no	no	qualitative	none	none	no	2012	2010s	yes		environmental	freshwater	water.monitoring	contributory	academic	1
NARRS	http://www.narrs.org.uk	national	clear	content.rich	yes	no	no	yes	no	no	yes	no	no	no	yes	yes	yes	no	yes	no	yes	no	2to5	yes	yes	yes	no	no	no	binary	summary	summary	no	2007	2000s	yes		environmental	freshwater	water.monitoring	contributory	government	1
National Bat Monitoring Programme	http://www.bats.org.uk/pages/nbmp.html	national	vague	some	yes	no	yes	yes	no	no	no	no	no	yes	no	yes	yes	no	no	no	yes	no	2to5	yes	yes	yes	no	no	no	quantitative	summary	summary	no	1996	1990s	yes		biodiversity	terrestrial	biological.recording	contributory	ngo	2
National Brown Hare Surveys	http://jncc.defra.gov.uk/page-2816	national	clear	content.rich	no	no	yes	no	no	no	no	no	no	yes	no	no	yes	no	yes	no	no	no	2to5	yes	yes	yes	no	no	no	quantitative	report	summary	no	1991	1990s	no		environmental	freshwater	water.monitoring	contributory	ngo	>4
National Cockroach Project	http://phe.rockefeller.edu/barcode/cockroachproject.html	national	clear	some	yes	yes	no	yes	no	no	no	no	no	no	no	no	yes	no	no	yes	no	no	1	no	yes	no	no	no	yes	binary	none	none	no	2013	2010s	yes		biodiversity	marine	biological.recording	contributory	academic	>4
National Gamebag Census	http://www.gwct.org.uk/research__surveys/wildlife_surveys_and_ngc/national_gamebag_census_ngc/default.asp	national	vague	minimal	yes	no	yes	no	no	no	no	no	no	yes	yes	no	no	no	yes	no	yes	no	2to5	yes	yes	yes	no	no	no	quantitative	report	none	no	1961	before.90	yes		biodiversity	terrestrial	biological.recording	contributory	ngo	2
National Moth Week July 2012	http://nationalmothweek.org/locations/	international	vague	some	yes	no	no	yes	no	no	no	no	no	no	no	no	yes	no	no	no	yes	no	1	yes	yes	no	yes	no	no	binary	summary	none	yes	2012	2010s	yes		biodiversity	terrestrial	biological.recording	contributory	academic	>4
national otter survey	http://www.ptes.org/index.php?page=314	national	clear	content.rich	no	no	yes	no	no	no	no	no	no	yes	no	no	yes	no	no	no	no	no	2to5	no	yes	yes	no	no	no	qualitative	summary	none	no	1977	before.90	yes		biodiversity	terrestrial	biological.monitoring	contributory	ngo	1
National Road Verge Survey	http://www.mammal.org.uk/sites/default/files/RoadDeaths2001Report.pdf	national	clear	some	yes	no	no	yes	no	no	yes	yes	no	no	no	no	yes	no	no	no	NA	no	2to5	yes	yes	yes	no	no	no	quantitative	report	summary	no	2000	2000s	no		biodiversity	any	technology.platform	contributory	ngo	1
Native Buzz	http://www.ufnativebuzz.com/	national	vague	content.rich	yes	no	yes	yes	no	no	no	no	no	no	no	no	yes	no	no	no	yes	no	>5	yes	yes	yes	yes	no	no	quantitative	summary	none	yes	2011	2010s	yes		environmental	freshwater	technology.platform	collaborative	academic	2
Natterjack Toad Monitoring Programme	http://www.narrs.org.uk/monitoringnj.html	national	vague	some	no	no	yes	no	no	no	yes	yes	no	no	no	yes	no	no	no	no	NA	no	2to5	no	yes	yes	no	no	no	quantitative	none	none	no		before.90	yes		biodiversity	terrestrial	biological.recording	contributory	ngo	1
NatureMapping	http://naturemappingfoundation.org/index.html	international	clear	content.rich	yes	no	yes	yes	no	no	no	no	no	no	no	yes	yes	no	no	yes	yes	no	2to5	no	yes	yes	yes	no	no	quantitative	summary	none	no	1992	1990s	yes		environmental	freshwater	water.monitoring	contributory	academic	2
Nature's Calendar	http://www.naturescalendar.org.uk/	national	vague	content.rich	yes	yes	no	yes	no	no	no	no	no	no	no	no	yes	no	no	yes	yes	no	1	no	yes	yes	no	no	no	binary	full	summary	yes	1998	1990s	yes		biodiversity	terrestrial	biological.recording	contributory	ngo	1
Natures notebook	http://www.usanpn.org/participate/observe	national	vague	content.rich	yes	no	yes	yes	no	no	no	no	no	no	no	no	yes	no	no	no	yes	no	>5	yes	yes	yes	no	no	no	quantitative	full	full	yes	2009	2000s	yes		biodiversity	terrestrial	biological.recording	contributory	ngo	1
NatureWatch NZ	http://naturewatch.org.nz/	national	vague	content.rich	yes	yes	no	yes	yes	no	no	no	no	no	no	no	no	no	no	no	yes	no	2to5	no	yes	yes	yes	no	no	binary	full	none	yes	2012	2010s	yes		biodiversity	terrestrial	biological.recording	contributory	ngo	1
Nebraska Master Naturalist Program	http://snr.unl.edu/naturalist/	regional	vague	content.rich	yes	no	yes	no	no	no	yes	no	no	no	no	yes	no	no	no	no	yes	no	2to5	no	yes	yes	no	no	no	binary	none	none	no	2009	2000s	yes	2000s	biodiversity	terrestrial	biological.recording	contributory	ngo	1
Neponset Citizen Water Monitoring Network	http://www.neponset.org/do-your-part/volunteer-opportunities/	local	clear	some	no	no	yes	no	no	no	yes	no	no	no	yes	yes	no	no	no	no	yes	no	>5	yes	yes	yes	no	no	no	quantitative	full	full	no	1995	1990s	yes		environmental	freshwater	water.monitoring	contributory	ngo	1
Nest Box Challenge	http://www.bto.org/volunteer-surveys/nbc	national	clear	some	yes	yes	yes	yes	no	no	no	no	no	no	no	no	yes	no	no	no	yes	no	2to5	no	yes	yes	no	no	no	quantitative	summary	none	no	2007	2000s	yes		biodiversity	freshwater	biological.monitoring	contributory	ngo	3or4
Nest Record Scheme	http://www.bto.org/volunteer-surveys/nrs	national	clear	content.rich	yes	no	yes	no	no	no	no	no	no	yes	no	yes	yes	no	yes	no	yes	no	2to5	no	yes	yes	no	no	no	quantitative	report	none	no	1939	before.90	yes		biodiversity	terrestrial	biological.recording	contributory	government	>4
NestWatch	http://nestwatch.org/	national	clear	content.rich	yes	no	yes	yes	no	yes	no	no	no	no	no	no	yes	yes	no	no	yes	no	>5	yes	yes	yes	no	no	no	quantitative	summary	none	yes	1997	1990s	yes		biodiversity	terrestrial	biological.recording	contributory	ngo	1
New Forest Cicada Project	http://newforestcicada.info/	local	clear	content.rich	yes	no	no	no	yes	no	no	no	no	no	no	no	yes	no	no	no	yes	no	1	no	yes	no	no	yes	no	binary	report	none	no	2013	2010s	yes		biodiversity	terrestrial	biological.recording	contributory	ngo	1
New Hampshire Turkey Observers	http://www.wildnh.com/turkeysurvey/index.html	regional	clear	minimal	yes	no	no	yes	no	no	no	no	no	no	no	no	no	no	no	no	no	no	2to5	no	yes	yes	no	no	no	quantitative	report	summary	no	2009	2000s	yes		biodiversity	terrestrial	biological.recording	contributory	ngo	1
New Jersey Audubon Grassland Bird Survey	http://www.njaudubon.org/SectionCitizenScience/GrasslandBirdSurveys.aspx	regional	clear	some	no	no	yes	yes	no	no	no	no	no	no	yes	yes	no	no	yes	no	yes	no	2to5	yes	yes	yes	no	no	no	quantitative	summary	none	no	2005	2000s	yes		biodiversity	terrestrial	biological.recording	contributory	ngo	1
New Jersey Audubon Shorebird Survey	http://www.njaudubon.org/SectionCitizenScience/ShorebirdSurveys.aspx	regional	clear	content.rich	yes	no	yes	yes	no	no	yes	no	no	no	no	yes	yes	no	yes	no	no	no	2to5	yes	yes	yes	no	no	no	quantitative	report	none	no	2004	2000s	yes		biodiversity	terrestrial	biological.recording	contributory	government	3or4
New York Horseshoe Crab Monitoring Network	http://www.nyhorseshoecrab.org/	local	clear	some	no	no	yes	yes	yes	no	no	no	no	no	no	yes	yes	no	no	no	no	no	>5	yes	yes	yes	no	no	no	quantitative	summary	summary	no	2008	2000s	yes		biodiversity	freshwater	biological.recording	contributory	government	3or4
Nisqually BMA Bioblitz	http://naturemappingfoundation.org/natmap/bioblitz/	local	clear	minimal	no	no	no	yes	no	no	no	no	no	no	no	yes	yes	no	no	no	no	no	1	yes	no	yes	no	no	no	quantitative	full	summary	no	2009	2000s	no		biodiversity	terrestrial	biological.recording	contributory	ngo	>4
Noah: Networked Organisms and Habitats	http://www.projectnoah.org/	international	vague	some	yes	yes	no	yes	yes	no	no	no	no	no	no	no	no	no	no	no	yes	no	1	no	yes	no	yes	no	no	binary	full	none	yes	2010	2010s	yes		biodiversity	any	biological.recording	contributory	academic	>4
North American Amphibian Monitoring Program	http://www.pwrc.usgs.gov/naamp/	national	clear	content.rich	yes	no	yes	yes	no	no	no	no	no	no	yes	no	yes	no	no	no	yes	no	2to5	no	yes	yes	no	no	no	quantitative	full	full	yes	2001	2000s	yes		biodiversity	terrestrial	biological.monitoring	contributory	ngo	1
North American Bird Phenology Program	http://www.pwrc.usgs.gov/bpp/	international	vague	content.rich	yes	no	no	yes	no	no	no	no	no	no	no	no	yes	no	no	no	yes	yes	2to5	no	no	yes	no	no	no	quantitative	full	full	yes	2008	2000s	yes		biodiversity	terrestrial	biological.recording	contributory	government	1
North East Cetacean Project	http://www.northeastcetaceans.org.uk/	regional	vague	minimal	yes	yes	no	yes	no	no	no	no	no	yes	no	no	yes	no	no	no	no	no	2to5	no	yes	yes	no	no	no	quantitative	none	none	no	2010	2010s	yes		biodiversity	terrestrial	biological.recording	contributory	ngo	2
Northeast Wisconsin Alliance Phragmites Project	http://www.citsci.org/cwis438/Browse/Project/Project_Info.php?ProjectID=267&WebSiteID=7	regional	vague	some	yes	yes	no	yes	no	no	no	no	no	no	no	no	yes	no	no	no	yes	no	2to5	no	yes	yes	yes	no	no	qualitative	summary	none	yes	2009	2000s	yes		biodiversity	freshwater	biological.recording	contributory	government	3or4
Notes from Nature	http://www.notesfromnature.org/	international	clear	content.rich	yes	yes	no	yes	no	no	no	no	no	no	yes	no	yes	no	no	no	yes	yes	2to5	no	no	yes	no	no	no	quantitative	none	none	no	2013	2010s	yes		biodiversity	freshwater	biological.recording	contributory	ngo	2
Noxious Weeds Citizen Science Project	http://www.nps.gov/glac/naturescience/ccrlc-citizen-science_weeds.htm	local	clear	content.rich	yes	no	no	no	no	no	yes	no	no	yes	no	no	yes	no	no	no	yes	no	>5	yes	yes	yes	yes	no	no	quantitative	none	none	no	2008	2000s	yes		biodiversity	terrestrial	biological.recording	contributory	government	1
NY-NJ Trail Conference Invasives Strike Force	http://trails.rutgers.edu/join.htm	local	clear	some	no	no	yes	yes	no	no	no	no	no	no	yes	yes	no	no	no	no	yes	no	1	yes	yes	yes	no	no	no	binary	none	none	no	2006	2000s	yes		environmental	freshwater	water.monitoring	collaborative	ngo	2
OakMapper	http://oakmapper.org/	regional	clear	content.rich	yes	yes	no	yes	yes	yes	no	no	no	no	no	no	yes	no	no	no	yes	no	2to5	yes	yes	yes	yes	no	no	quantitative	summary	summary	yes	2001	2000s	yes	2010s	biodiversity	terrestrial	biological.recording	contributory	academic	3or4
OhDeer	http://epicollectserver.appspot.com/project.html?name=OhDeer	national	vague	some	yes	yes	no	yes	yes	no	no	no	no	no	no	no	no	no	yes	no	yes	no	2to5	no	yes	yes	no	no	no	binary	full	full	yes	2013	2010s	yes		biodiversity	freshwater	biological.recording	contributory	academic	1
Ohio Odonata Society Dragonfly Monitoring	http://www.marietta.edu/~odonata/index.html	regional	vague	content.rich	yes	no	no	no	no	no	yes	no	no	yes	no	no	yes	no	no	no	no	no	1	yes	yes	no	yes	no	yes	binary	summary	summary	no	1991	1990s	yes		biodiversity	terrestrial	biological.recording	contributory	academic	2
Oil beetle survey	http://www.buglife.org.uk/oil-beetle-survey?info=submit	national	clear	content.rich	yes	yes	no	yes	no	no	no	no	no	no	no	no	yes	no	no	no	yes	no	2to5	no	yes	yes	no	no	no	binary	report	none	no	2011	2010s	yes		biodiversity	terrestrial	biological.recording	contributory	ngo	3or4
Oklahoma Invasive Plant Council	http://www.ok-invasive-plant-council.org/citizenscience.html	regional	clear	some	yes	yes	no	yes	no	no	no	no	no	no	no	no	no	no	no	no	no	no	2to5	no	yes	yes	no	no	no	qualitative	none	none	no	2009	2000s	yes		environmental	freshwater	water.monitoring	contributory	government	2
Old Weather	http://www.oldweather.org/about	international	clear	content.rich	yes	no	no	yes	no	no	no	no	no	no	no	no	yes	yes	no	no	yes	yes	1	no	no	yes	no	no	no	quantitative	none	none	no	2010	2010s	yes		environmental	freshwater	water.monitoring	contributory	ngo	>4
OMEGA-LOCATE	http://www.geog.qmul.ac.uk/research/trics/omegalocate/index.html	national	clear	some	yes	yes	no	yes	no	no	yes	no	no	no	yes	yes	no	no	yes	no	no	yes	1	no	yes	no	no	no	no	binary	none	none	no	2012	2010s	yes		biodiversity	marine	biological.monitoring	contributory	academic	>4
OPAL Air survey	http://www.opalexplorenature.org/AirSurvey	national	vague	content.rich	yes	no	no	yes	no	no	no	no	no	no	no	no	yes	no	no	yes	no	no	>5	yes	yes	yes	no	no	no	quantitative	full	none	yes	2009	2000s	yes		biodiversity	terrestrial	biological.recording	contributory	academic	1
OPAL Biodiversity survey	http://www.opalexplorenature.org/BiodiversitySurvey	national	vague	content.rich	yes	no	no	yes	no	no	no	no	no	no	no	no	yes	no	no	yes	no	no	>5	no	yes	yes	yes	no	no	quantitative	full	none	yes	2010	2010s	yes		biodiversity	freshwater	biological.recording	contributory	ngo	>4
OPAL Bugs count	http://www.opalexplorenature.org/bugs-count	national	vague	content.rich	yes	no	no	yes	yes	no	no	no	no	no	no	no	yes	no	no	yes	no	no	>5	no	yes	yes	yes	no	no	quantitative	full	none	yes	2011	2010s	yes		environmental	terrestrial	technology.platform	contributory	government	>4
OPAL Climate Survey	http://www.opalexplorenature.org/climatesurvey	national	vague	content.rich	yes	no	no	yes	no	no	no	no	no	no	no	no	yes	no	no	yes	no	no	>5	yes	yes	yes	no	no	no	quantitative	full	none	yes	2011	2010s	yes		biodiversity	any	biological.recording	collaborative	ngo	2
OPAL soil and earthworm survey	http://www.opalexplorenature.org/soilsurvey	national	clear	content.rich	yes	no	no	yes	no	no	no	no	no	yes	no	no	yes	no	no	yes	yes	no	>5	yes	yes	yes	no	no	no	quantitative	summary	summary	yes	2007	2000s	yes		biodiversity	terrestrial	biological.recording	contributory	ngo	>4
OPAL Tree Survey	http://www.opalexplorenature.org/TreeSurvey	national	clear	content.rich	yes	no	no	yes	no	no	no	no	no	no	no	no	yes	no	no	yes	yes	no	>5	yes	yes	yes	yes	no	no	quantitative	full	none	yes	2013	2010s	yes		biodiversity	terrestrial	biological.recording	contributory	ngo	>4
OPAL Water survey	http://www.opalexplorenature.org/WaterSurvey	national	clear	content.rich	yes	no	no	yes	no	no	no	no	no	no	no	no	yes	no	no	yes	no	no	>5	yes	yes	yes	yes	no	yes	quantitative	full	none	yes	2010	2010s	yes		environmental	freshwater	water.monitoring	contributory	ngo	2
Operation Bluetounge	http://w3.unisa.edu.au/barbarahardy/projects/bluetongue.asp	regional	clear	content.rich	yes	no	no	yes	no	no	no	yes	no	yes	no	no	yes	yes	no	yes	no	no	>5	no	yes	yes	yes	no	no	quantitative	summary	summary	no	2007	2000s	no		biodiversity	any	biological.recording	collaborative	ngo	1
Operation Magpie	http://blogs.abc.net.au/sa/2009/09/operation-magpie.html	regional	vague	minimal	yes	no	no	yes	no	no	no	yes	no	no	no	no	yes	no	no	no	no	no	>5	no	yes	yes	yes	yes	no	quantitative	none	none	no	2009	2000s	no		biodiversity	any	biological.recording	contributory	ngo	>4
Operation Otter	http://www.dbrc.org.uk/operation-otter/	local	vague	minimal	no	no	yes	no	no	no	no	yes	no	no	yes	yes	no	no	yes	no	no	no	>5	no	yes	yes	no	no	no	qualitative	none	none	no	1997	1990s	yes		environmental	freshwater	water.monitoring	contributory	ngo	>4
Operation possum	http://w3.unisa.edu.au/barbarahardy/projects/possum.asp	regional	vague	some	yes	no	no	yes	no	no	no	yes	no	no	no	no	yes	no	no	yes	no	no	2to5	no	no	yes	yes	yes	no	qualitative	summary	summary	no	2008	2000s	no		biodiversity	terrestrial	biological.recording	contributory	government	1
Operation Ruby Throat	http://www.rubythroat.org/	international	vague	content.rich	yes	no	no	yes	no	yes	yes	no	no	no	no	yes	yes	yes	no	yes	no	no	>5	no	yes	yes	no	no	no	qualitative	none	none	no	2000	2000s	yes		biodiversity	terrestrial	biological.recording	contributory	government	3or4
Operation spider	http://www.abc.net.au/adelaide/operation/	regional	vague	some	yes	no	no	yes	no	yes	no	yes	no	no	no	no	yes	yes	no	yes	no	no	>5	no	yes	yes	no	no	no	qualitative	none	none	no	2010	2010s	no		environmental	freshwater	water.monitoring	collaborative	government	1
OPIHI: Our Project In Hawaii's Intertidal	http://www.hawaii.edu/gk-12/opihi/index.shtml	local	clear	content.rich	yes	no	no	yes	no	no	no	no	no	no	no	yes	yes	no	no	yes	no	no	>5	yes	yes	yes	yes	no	no	quantitative	none	none	no	2006	2000s	yes		environmental	freshwater	water.monitoring	contributory	ngo	>4
Orthoptera Recording Scheme	http://www.orthoptera.org.uk/	national	clear	content.rich	yes	yes	no	yes	no	no	no	no	no	no	no	yes	yes	no	yes	no	no	no	2to5	no	yes	yes	no	no	no	binary	full	none	yes	1997	1990s	yes		environmental	freshwater	water.monitoring	contributory	ngo	1
Osprey NestWatch - Volunteer Monitoring Program	http://science.nature.nps.gov/im/units/ucbn/monitor/osprey/nestwatch/index.cfm	local	clear	content.rich	no	no	yes	yes	no	no	no	no	no	no	no	no	yes	no	yes	no	yes	no	>5	yes	yes	yes	no	no	no	quantitative	summary	summary	no	2009	2000s	yes		biodiversity	any	biological.recording	contributory	academic	3or4
Osprey Watch	http://www.osprey-watch.org/	international	clear	some	yes	no	yes	yes	no	no	no	no	no	no	no	no	yes	no	yes	no	yes	no	2to5	yes	yes	yes	no	no	no	qualitative	full	none	yes	2012	2010s	yes		biodiversity	terrestrial	biological.monitoring	contributory	ngo	2
Otter Watch	http://www.otter.org/otterWatch.aspx	national	vague	some	yes	yes	no	yes	no	no	no	no	no	no	no	no	yes	no	no	no	no	no	2to5	no	yes	yes	no	no	no	quantitative	none	none	no		1990s	yes		biodiversity	marine	biological.recording	contributory	ngo	>4
Owl Citizen Science Project	http://scistarter.com/project/678-Owl%20Citizen%20Science%20Project?tab=project	local	clear	minimal	no	no	yes	no	no	no	no	yes	no	no	yes	yes	no	no	yes	no	yes	no	2to5	yes	yes	yes	no	no	no	binary	none	none	no	2012	2010s	yes		biodiversity	marine	biological.recording	contributory	ngo	1
Pacific Flyway Shorebird Survey	http://www.prbo.org/cms/509	regional	vague	some	no	no	yes	yes	no	no	no	no	no	no	no	no	yes	no	no	no	yes	no	2to5	yes	yes	yes	no	no	no	quantitative	full	full	no	1971	before.90	yes		biodiversity	marine	biological.recording	contributory	ngo	1
Partridge Count Scheme	http://www.gwct.org.uk/research__surveys/wildlife_surveys_and_ngc/partridge_count_scheme_pcs/default.asp	national	clear	some	no	no	yes	yes	no	no	no	no	no	no	no	no	yes	no	no	no	yes	no	2to5	yes	yes	yes	no	no	no	quantitative	summary	summary	no	1993	1990s	yes		biodiversity	marine	biological.recording	contributory	ngo	1
Passaic River Environmental Education and Monitoring Organization	http://pages.csam.montclair.edu/~barrettki/preemo/	regional	clear	content.rich	no	no	yes	yes	no	no	no	no	no	no	no	yes	yes	no	no	yes	yes	no	>5	yes	yes	yes	no	no	no	quantitative	none	none	no	2007	2000s	no		biodiversity	marine	biological.recording	contributory	ngo	3or4
Pericopsis	http://pericopsis.org	international	vague	some	yes	yes	no	yes	no	no	no	no	no	no	no	no	yes	no	yes	no	yes	no	2to5	no	yes	yes	yes	no	no	quantitative	full	full	yes	2009	2000s	yes		biodiversity	marine	biological.recording	contributory	ngo	2
Phenology of Garden Plants	http://www.rbge.org.uk/science/plants-and-climate-change/phenology-projects	regional	clear	some	no	no	yes	no	no	no	no	yes	no	no	no	no	no	no	no	no	NA	no	1	no	no	yes	no	no	no	binary	summary	summary	no	2002	2000s	yes		biodiversity	marine	biological.recording	contributory	academic	3or4
Philly Tree Map	http://www.phillytreemap.org/	regional	none apparent	minimal	yes	yes	no	yes	no	no	no	no	no	no	no	no	yes	no	no	no	yes	no	2to5	yes	yes	yes	no	no	no	quantitative	summary	none	yes	2010	2010s	yes		environmental	terrestrial	environmental.recording	contributory	ngo	3or4
Photographs of weaver nests (PHOWN)	http://weavers.adu.org.za/	international	vague	some	yes	yes	yes	yes	no	no	no	no	no	no	no	no	no	no	no	no	no	no	2to5	no	yes	yes	yes	no	no	binary	full	none	yes	2009	2000s	yes		biodiversity	marine	biological.recording	contributory	ngo	>4
Photosynq	http://photosynq.org/	international	clear	content.rich	yes	yes	no	no	yes	no	no	no	no	no	no	no	yes	no	yes	no	no	no	>5	yes	yes	yes	no	no	no	quantitative	none	none	no	2013	2010s	yes		biodiversity	marine	biological.recording	contributory	ngo	1
Phytoplankton Monitoring Network	http://products.coastalscience.noaa.gov/pmn/about.aspx	national	vague	content.rich	yes	no	yes	yes	no	no	yes	no	no	no	yes	yes	no	no	yes	no	yes	no	>5	yes	yes	yes	yes	no	yes	quantitative	summary	full	yes	2001	2000s	no		biodiversity	terrestrial	biological.monitoring	contributory	ngo	3or4
Phytoplankton Monitoring Program	http://www.cdph.ca.gov/HealthInfo/environhealth/water/Pages/phytoplanktonmonitoringprogram.aspx	regional	clear	some	no	no	yes	yes	no	no	no	no	no	no	yes	yes	no	no	yes	no	no	no	2to5	yes	yes	yes	no	no	yes	binary	full	none	yes	1993	1990s	yes		biodiversity	terrestrial	biological.recording	contributory	ngo	3or4
Picture Post	http://picturepost.unh.edu/	national	vague	some	no	no	yes	no	yes	no	no	no	no	no	no	no	yes	no	yes	no	yes	no	1	yes	yes	no	yes	no	no	binary	full	full	yes	2009	2000s	yes		biodiversity	terrestrial	biological.monitoring	contributory	government	1
PikaNet	http://www.citsci.org/cwis438/Browse/Project/Project_Info.php?ProjectID=275&WebSiteID=7	regional	vague	content.rich	no	no	no	yes	no	no	no	no	no	no	no	no	yes	no	no	no	yes	no	>5	yes	yes	yes	no	no	no	quantitative	summary	none	yes	2010	2010s	yes	2000s	biodiversity	terrestrial	biological.monitoring	contributory	ngo	1
Pine marten monitoring	http://www.vwt.org.uk/our-work/projects/pine-marten-projects	national	clear	minimal	no	no	yes	no	no	no	no	no	no	yes	yes	no	no	no	no	no	no	no	1	yes	yes	no	no	no	yes	quantitative	none	none	no	2008	2000s	no		environmental	atmosphere	environmental.monitoring	contributory	ngo	1
Plankton Portal	http://www.planktonportal.org/	international	clear	content.rich	yes	yes	no	yes	no	no	no	no	no	no	yes	no	yes	no	no	no	yes	yes	2to5	no	no	yes	no	no	no	quantitative	summary	none	no	2013	2010s	yes		biodiversity	terrestrial	biological.monitoring	contributory	ngo	1
Plant pest survey	http://www.rhs.org.uk/Science/Plant-pests	national	clear	content.rich	yes	yes	no	yes	no	no	no	no	no	no	no	no	yes	no	no	no	no	no	2to5	no	yes	yes	yes	no	no	binary	none	none	no	2008	2000s	yes		biodiversity	terrestrial	biological.monitoring	contributory	ngo	>4
Plant watch	http://www.naturewatch.ca/english/plantwatch/	national	clear	some	yes	no	yes	yes	no	no	no	no	no	no	no	no	yes	yes	no	no	yes	no	>5	no	yes	yes	no	no	no	quantitative	full	none	yes	2000	2000s	yes		biodiversity	terrestrial	biological.monitoring	contributory	ngo	1
Plants of concern	http://plantsofconcern.org/	regional	clear	some	no	no	yes	yes	no	no	no	no	no	yes	no	no	yes	no	no	no	yes	no	>5	yes	yes	yes	yes	no	no	quantitative	full	none	no	2001	2000s	yes		biodiversity	terrestrial	biological.monitoring	contributory	ngo	1
PlantTracker	http://planttracker.naturelocator.org/	national	clear	content.rich	yes	yes	no	no	yes	no	no	no	no	no	no	no	yes	no	yes	no	no	no	2to5	no	yes	yes	yes	no	no	binary	full	none	yes	2012	2010s	yes		biodiversity	terrestrial	biological.monitoring	contributory	ngo	>4
Plate Watch	http://platewatch.nisbase.org/	national	clear	some	yes	no	yes	yes	no	no	yes	no	no	no	no	no	yes	no	no	no	no	no	2to5	yes	yes	yes	no	no	yes	quantitative	full	full	yes	2007	2000s	yes		biodiversity	terrestrial	biological.monitoring	contributory	ngo	>4
Polecat Abundance Monitoring	http://www.vwt.org.uk/docs/polecat/polecat-abundance-monitoring-report-2010.pdf	national	vague	some	yes	yes	no	yes	no	no	no	no	no	yes	no	no	yes	no	no	no	NA	no	2to5	no	yes	yes	no	no	no	quantitative	report	summary	no	2007	2000s	no		biodiversity	terrestrial	biological.recording	contributory	ngo	>4
Polecat Distribution Surveys	http://www.vwt.org.uk/species/polecat	national	vague	some	yes	yes	yes	no	no	no	no	no	no	yes	no	no	yes	no	no	no	NA	no	2to5	no	yes	yes	no	no	no	binary	none	summary	no	2004	2000s	no		biodiversity	freshwater	biological.monitoring	contributory	ngo	>4
Poo Power!	http://www.poopower.com.au/index.html	regional	clear	content.rich	yes	yes	no	no	yes	no	no	no	no	no	no	no	no	no	no	no	no	no	2to5	no	yes	yes	yes	no	no	qualitative	full	full	yes	2013	2010s	yes	2000s	biodiversity	terrestrial	biological.recording	contributory	ngo	1
Prairie Phenology	http://keep.konza.ksu.edu/	local	clear	content.rich	no	no	yes	yes	no	no	no	no	no	no	no	yes	yes	no	no	yes	yes	no	2to5	no	yes	yes	no	no	no	quantitative	full	none	no	1996	1990s	yes	2000s	biodiversity	terrestrial	biological.monitoring	contributory	ngo	>4
Prairies Across Kansas	http://keep.konza.ksu.edu/education/workshops.htm	local	vague	content.rich	yes	no	yes	yes	no	no	no	no	no	no	no	yes	yes	no	no	yes	yes	no	>5	yes	yes	yes	no	no	no	quantitative	none	none	no	2005	2000s	yes		biodiversity	terrestrial	biological.recording	contributory	ngo	>4
Project budburst	http://neoninc.org/budburst/	national	clear	content.rich	yes	yes	yes	yes	yes	yes	no	no	no	no	no	yes	yes	no	no	no	yes	no	2to5	no	yes	yes	no	no	no	qualitative	full	none	yes	2007	2000s	yes		biodiversity	terrestrial	biological.recording	contributory	ngo	>4
Project Butterfly WINGS	http://www.flmnh.ufl.edu/wings/	national	clear	minimal	yes	no	no	yes	no	no	no	no	no	no	no	no	yes	no	no	yes	yes	no	2to5	yes	yes	yes	no	no	no	quantitative	summary	none	yes	2009	2000s	yes		biodiversity	terrestrial	biological.monitoring	contributory	ngo	1
Project feeder water	http://www.birds.cornell.edu/pfw/	international	clear	content.rich	yes	no	yes	yes	no	yes	no	no	no	yes	yes	no	yes	yes	no	no	yes	no	2to5	yes	yes	yes	no	no	no	quantitative	full	full	no	1988	before.90	yes	2000s	biodiversity	marine	biological.monitoring	contributory	government	1
Project MERCCURI	http://spacemicrobes.org/	national	clear	some	no	no	no	yes	no	no	no	no	no	no	no	no	yes	no	no	no	yes	no	1	yes	yes	no	no	no	yes	binary	none	none	no	2013	2010s	yes	2000s	biodiversity	terrestrial	biological.recording	contributory	ngo	1
Project Nighthawk	http://www.aveo.org/2013/08/12/field-reports-from-the-2013-nighthawk-season/	local	clear	minimal	no	no	yes	no	no	no	yes	yes	no	no	yes	no	yes	no	yes	no	yes	no	2to5	yes	yes	yes	no	no	no	quantitative	report	none	no	2013	2010s	yes		biodiversity	terrestrial	biological.monitoring	contributory	ngo	1
Project PigeonWatch	http://www.birds.cornell.edu/pigeonwatch/index.html	international	clear	content.rich	yes	yes	no	yes	no	no	no	no	no	yes	yes	no	yes	yes	no	no	yes	no	>5	no	yes	yes	no	no	no	quantitative	none	none	no	2004	2000s	yes		biodiversity	terrestrial	biological.monitoring	contributory	ngo	3or4
Project R.E.D (Riverine Early Detectors)	http://www.wisconsinrivers.org/conservation-projects/project-red	regional	clear	content.rich	yes	no	no	yes	no	no	no	no	no	no	no	yes	yes	no	no	no	yes	no	>5	no	yes	yes	yes	no	no	quantitative	summary	none	yes	2009	2000s	yes		biodiversity	terrestrial	biological.monitoring	contributory	ngo	1
Project Splatter	http://projectsplatter.wordpress.com/	national	clear	some	yes	yes	no	yes	no	yes	no	no	no	no	no	no	no	no	yes	no	no	no	1	no	yes	yes	no	no	no	binary	report	none	no	2013	2010s	yes	2010s	biodiversity	terrestrial	biological.monitoring	contributory	ngo	1
Project Squirrel	http://www.projectsquirrel.org.	national	none apparent	minimal	yes	yes	yes	yes	no	no	no	no	no	no	no	no	no	no	no	no	no	no	>5	no	yes	yes	no	no	no	quantitative	summary	none	no	1997	1990s	yes		environmental	terrestrial	environmental.monitoring	contributory	ngo	1
Public Laboratory / Grassroots mapping for Open Technology and Science	http://publiclaboratory.org/home	international	vague	some	yes	no	no	yes	no	no	no	no	no	no	no	no	yes	yes	yes	no	no	no	>5	yes	yes	no	yes	no	no	quantitative	full	full	yes	2010	2010s	yes		biodiversity	terrestrial	phenology	contributory	academic	1
Puget Sound Seabird Survey	http://www.seattleaudubon.org/sas/WhatWeDo/Science/CitizenScience/PugetSoundSeabirdSurvey.aspx	regional	clear	some	no	no	yes	yes	no	no	no	no	no	no	no	no	yes	no	no	no	yes	no	>5	yes	yes	yes	no	no	no	quantitative	summary	summary	no	1978	before.90	yes		biodiversity	terrestrial	biological.monitoring	contributory	ngo	1
Radiation Watch	http://www.radiation-watch.org/	international	vague	content.rich	yes	yes	no	no	yes	no	no	no	no	no	no	no	yes	no	no	no	no	no	1	yes	no	no	no	yes	no	quantitative	none	none	no	2011	2010s	yes	1990s	biodiversity	terrestrial	biological.monitoring	contributory	government	1
Rainlog	http://rainlog.org	regional	vague	some	yes	yes	yes	yes	yes	no	no	no	no	no	no	no	no	no	no	no	yes	no	1	yes	yes	yes	no	no	no	quantitative	full	none	yes	2007	2000s	yes	2000s	biodiversity	marine	biological.recording	contributory	ngo	2
Raptor Population Index	http://www.rpi-project.org/	international	clear	minimal	yes	no	no	yes	no	no	no	no	no	no	no	no	yes	no	yes	no	yes	no	>5	yes	yes	yes	no	no	no	quantitative	summary	none	yes	1975	before.90	yes		biodiversity	terrestrial	biological.monitoring	contributory	ngo	1
Recording Invasive Species Counts (RISC)	http://www.nonnativespecies.org/index.cfm?sectionid=81	national	clear	some	yes	yes	no	yes	no	no	no	no	no	no	no	no	yes	no	no	no	no	no	2to5	no	yes	yes	yes	no	no	quantitative	none	none	no	2010	2010s	yes	2000s	biodiversity	terrestrial	biological.monitoring	contributory	ngo	2
Redmap	http://www.redmap.org.au	national	clear	content.rich	yes	yes	no	yes	no	no	no	no	no	no	no	no	yes	no	no	yes	yes	no	1	no	yes	yes	no	no	no	quantitative	full	none	yes	2010	2010s	yes	1990s	biodiversity	terrestrial	biological.recording	contributory	academic	1
Redwood watch	http://rcci.savetheredwoods.org/action/redwoodwatch.shtml	regional	vague	some	yes	yes	no	yes	yes	no	no	no	no	no	no	no	yes	no	no	no	no	no	2to5	no	yes	yes	yes	no	no	binary	full	full	yes	2009	2000s	yes	2000s	biodiversity	terrestrial	biological.monitoring	contributory	ngo	2
Reef Volunteer Fish Survey	http://www.reef.org/programs/volunteersurvey	national	clear	content.rich	yes	no	no	yes	no	no	no	no	no	no	no	no	yes	no	yes	no	yes	no	2to5	yes	yes	yes	no	no	no	quantitative	full	full	yes	1990	1990s	yes	2010s	biodiversity	terrestrial	biological.recording	contributory	ngo	3or4
Reef watch	http://www.reefwatch.asn.au/	national	vague	some	yes	no	no	yes	no	no	no	no	no	no	yes	yes	yes	no	yes	no	yes	no	>5	yes	yes	yes	no	no	no	quantitative	none	none	no	1997	1990s	yes		biodiversity	terrestrial	biological.monitoring	contributory	ngo	3or4
Ringed Plover Surveys (Periodic Bird Surveys)	http://www.bto.org/support-us/corporate-support/little-ringed-plover-and-ringed-plover-breeding-survey	national	clear	some	no	no	yes	yes	no	no	no	no	no	yes	no	yes	no	no	no	no	NA	no	2to5	yes	yes	yes	no	no	no	quantitative	summary	none	no	2007	2000s	no		biodiversity	marine	biological.recording	contributory	ngo	1
RinkWatch	http://www.rinkwatch.org/language_e/	national	clear	content.rich	yes	yes	yes	yes	no	no	no	no	no	no	no	no	yes	no	no	no	yes	no	1	no	yes	yes	yes	no	no	binary	summary	full	no	2012	2010s	yes		biodiversity	marine	biological.recording	contributory	ngo	1
River Source Watershed Monitoring	http://riversource.net/gallery/watershed-watch/	regional	clear	content.rich	yes	no	yes	no	no	no	yes	no	no	no	no	yes	yes	no	no	yes	yes	no	>5	yes	yes	yes	yes	no	no	quantitative	full	full	yes	1997	1990s	yes		environmental	freshwater	water.monitoring	cocreated	ngo	2
Riverfly partnership	http://www.riverflies.org/	national	clear	some	no	no	yes	yes	no	no	no	no	no	no	yes	yes	yes	no	yes	no	yes	no	>5	yes	yes	yes	no	no	no	quantitative	none	none	no	2004	2000s	yes		environmental	freshwater	water.monitoring	contributory	academic	1
Rothamsted Insect Survey Light-Trap Network	http://www.rothamsted.ac.uk/insect-survey/	national	clear	content.rich	no	no	yes	no	no	no	no	yes	no	no	no	no	no	no	yes	no	no	no	2to5	yes	yes	yes	no	no	yes	quantitative	summary	summary	no	1968	before.90	yes		environmental	freshwater	water.monitoring	cocreated	ngo	1
RSPB Swift Survey	http://www.rspb.org.uk/applications/swiftsurvey/	national	clear	some	yes	yes	no	yes	no	no	no	no	no	no	no	no	no	no	no	no	yes	no	2to5	no	yes	yes	no	no	no	quantitative	report	none	no	2007	2000s	yes		environmental	freshwater	water.monitoring	contributory	ngo	1
Ruffed Grouse Drumming Survey	http://www.dec.ny.gov/animals/48169.html	regional	clear	content.rich	yes	no	no	yes	no	no	no	no	no	yes	no	no	no	no	yes	no	no	no	>5	no	yes	yes	no	no	no	quantitative	summary	summary	no	2009	2000s	yes		biodiversity	terrestrial	biological.recording	collaborative	ngo	1
Rusty Blackbird	http://nationalzoo.si.edu/scbi/MigratoryBirds/Research/Rusty_Blackbird/default.cfm	regional	clear	content.rich	yes	no	no	yes	no	no	no	no	no	no	no	no	yes	no	yes	no	yes	no	>5	yes	yes	yes	no	no	no	quantitative	summary	none	no	2009	2000s	no		biodiversity	terrestrial	biological.recording	contributory	ngo	1
Safecast	http://blog.safecast.org/	international	clear	content.rich	yes	no	no	yes	no	no	no	no	no	no	no	no	yes	no	no	no	no	no	2to5	yes	yes	yes	no	no	no	quantitative	full	full	yes	2012	2010s	yes		biodiversity	terrestrial	biological.recording	contributory	ngo	1
Salamander Crossing Brigades	http://www.aveo.org/citizen-science/salamander-crossing-brigades/	local	clear	content.rich	no	no	yes	yes	no	no	no	no	no	no	no	yes	yes	no	no	no	yes	no	2to5	yes	yes	yes	no	no	no	quantitative	report	none	NA	2008	2000s	yes		biodiversity	terrestrial	biological.recording	contributory	ngo	1
Salish sea hydrophone network	http://www.orcasound.net/	international	vague	some	yes	no	no	yes	no	no	no	no	no	no	yes	no	yes	no	no	no	yes	yes	2to5	no	no	yes	no	no	no	quantitative	full	full	yes	2008	2000s	yes		biodiversity	terrestrial	biological.recording	contributory	ngo	1
San Diego Coastkeeper	http://www.sdcoastkeeper.org/learn/fishable/marine-debris/data-from-san-diego-beach-cleanups.html	local	vague	some	yes	no	yes	yes	no	no	no	no	no	no	yes	yes	no	no	no	no	no	no	1	yes	yes	yes	no	no	no	quantitative	report	none	no	2007	2000s	yes		biodiversity	terrestrial	biological.recording	contributory	government	1
San Francisco Bay Area Network Weed Watchers	http://science.nature.nps.gov/im/units/sfan/vital_signs/Invasives/weed_watchers.cfm	local	clear	minimal	no	no	no	yes	no	no	no	no	no	no	no	yes	yes	no	no	no	yes	no	>5	yes	yes	yes	no	no	no	quantitative	summary	summary	no	2009	2000s	yes		biodiversity	terrestrial	biological.recording	contributory	ngo	1
Sand Lizard Monitoring Programme	http://www.narrs.org.uk/sandlizard_monitoring.htm	national	vague	some	no	no	yes	no	no	no	yes	no	no	yes	no	yes	yes	no	yes	no	yes	no	2to5	yes	yes	yes	yes	no	no	quantitative	summary	none	no	1989	before.90	yes		biodiversity	terrestrial	biological.recording	contributory	ngo	1
Save the Tasmanian Devil	http://www.tassiedevil.com.au/tasdevil.nsf	regional	vague	some	yes	yes	no	yes	no	no	no	no	no	no	no	no	yes	no	no	no	no	no	2to5	no	yes	yes	no	no	no	binary	report	none	no	2009	2000s	yes		biodiversity	terrestrial	biological.recording	contributory	ngo	1
Saving Scotland's Red Squirrels project	http://www.scottishsquirrels.org.uk/support-us/get-involved/	regional	vague	content.rich	no	no	yes	yes	no	no	no	no	no	no	no	no	no	no	no	no	NA	no	2to5	yes	yes	yes	no	no	yes	quantitative	report	summary	no	2011	2010s	yes		biodiversity	freshwater	biological.recording	contributory	government	1
School of Ants	http://www.schoolofants.org/	national	vague	content.rich	yes	no	no	yes	no	no	no	no	no	no	no	no	yes	no	no	yes	yes	no	2to5	yes	yes	yes	no	no	yes	qualitative	summary	none	yes	2011	2010s	yes		biodiversity	terrestrial	biological.recording	contributory	academic	1
S'COOL Rover	http://science-edu.larc.nasa.gov/SCOOL/Rover/	international	clear	content.rich	yes	yes	no	yes	no	yes	no	no	no	no	no	no	yes	yes	no	no	yes	no	>5	no	yes	yes	no	no	no	quantitative	full	none	no	2008	2000s	yes		biodiversity	freshwater	biological.recording	contributory	ngo	1
SCORE - SC Oyster Restoration and Enhancement	http://score.dnr.sc.gov/	regional	clear	content.rich	no	no	yes	yes	no	yes	no	no	no	no	no	yes	yes	yes	no	yes	yes	no	>5	yes	yes	yes	no	no	no	quantitative	summary	none	no	2001	2000s	yes		biodiversity	terrestrial	biological.recording	contributory	ngo	1
Scuba Tourism for the Environment	http://www.steproject.org/ENG/home.htm	national	clear	some	no	no	no	yes	no	no	no	no	no	no	yes	yes	yes	no	yes	no	no	no	>5	yes	yes	yes	no	no	no	quantitative	report	none	no	2004	2000s	yes		biodiversity	freshwater	biological.recording	contributory	ngo	1
SeaBC Sea Bird Count	http://scistarter.com/project/741-SeaBC%20Sea%20Bird%20Count?tab=participate	international	clear	content.rich	yes	no	no	no	no	yes	no	no	no	no	no	no	yes	no	yes	no	yes	no	2to5	yes	yes	yes	yes	no	no	quantitative	report	none	yes	2011	2010s	yes		biodiversity	terrestrial	biological.recording	contributory	ngo	1
Seabird Ecological Assessment Network (SEANET)	http://seanetters.wordpress.com/	regional	vague	minimal	yes	yes	no	no	no	yes	yes	no	no	no	no	no	no	no	no	no	no	no	1	no	yes	yes	no	no	no	binary	full	none	yes	2002	2000s	yes		biodiversity	freshwater	biological.recording	contributory	academic	3or4
Seagrass watch	http://www.seagrasswatch.org/about.html	international	clear	content.rich	yes	no	yes	yes	no	no	no	no	no	no	yes	no	yes	no	yes	no	yes	no	>5	yes	yes	yes	yes	no	no	quantitative	report	none	no	1998	1990s	yes		biodiversity	terrestrial	biological.recording	contributory	ngo	1
Seasearch	http://www.seasearch.co.uk/	national	clear	content.rich	yes	yes	no	no	no	no	no	no	no	yes	yes	yes	no	no	yes	no	no	no	>5	yes	yes	yes	yes	no	no	quantitative	report	none	no	1985	before.90	yes	2010s	biodiversity	terrestrial	biological.monitoring	contributory	ngo	1
Seasonwatch	http://www.seasonwatch.in/	national	clear	content.rich	yes	yes	yes	yes	no	no	no	no	no	no	no	no	yes	no	no	yes	yes	no	>5	no	yes	yes	no	no	no	binary	report	none	no	2012	2010s	yes		biodiversity	freshwater	biological.monitoring	contributory	government	2
Seattle Aquarium citizen science	http://www.seattleaquarium.org/citizen-science	local	clear	some	no	no	no	no	no	no	no	yes	no	no	yes	yes	no	no	no	yes	no	no	1	yes	yes	yes	no	no	no	quantitative	report	none	no	2007	2000s	yes		biodiversity	freshwater	water.monitoring	contributory	government	2
Secchi app	SecchiDisk.org	international	clear	content.rich	yes	no	no	yes	yes	no	no	no	no	no	no	no	yes	no	yes	no	no	no	2to5	yes	yes	yes	yes	no	no	quantitative	full	none	yes	2013	2010s	yes		environmental	freshwater	biological.monitoring	contributory	government	2
Second-generation rodenticides in polecats	http://www.sciencedirect.com/science/article/pii/0269749195000747	national	clear	some	yes	yes	no	no	no	no	no	no	no	yes	no	no	no	no	yes	no	no	no	1	yes	yes	no	no	no	yes	binary	report	summary	no	1992	1990s	no		environmental	terrestrial	environmental.monitoring	contributory	academic	1
Send us your skeletons	http://www.fish.wa.gov.au/Fishing-and-Aquaculture/Recreational-Fishing/Send-Us-Your-Skeletons/Pages/default.aspx	national	vague	some	yes	no	no	yes	no	no	no	no	no	no	no	no	yes	no	yes	no	no	no	1	yes	yes	no	no	no	yes	binary	none	none	no	2013	2010s	yes		environmental	any	technology.platform	collaborative	academic	1
Sensr	http://www.sensr.org/	international	vague	minimal	yes	yes	no	no	yes	no	no	no	no	no	no	no	no	no	no	no	no	no	2to5	no	yes	yes	yes	no	no	quantitative	full	full	yes	2013	2010s	yes		environmental	terrestrial	environmental.recording	contributory	government	1
Shad watch	http://scistarter.com/project/611-Shad%20watch?tab=participate	regional	clear	minimal	yes	no	no	yes	no	no	no	no	no	no	no	no	no	no	yes	no	no	no	2to5	yes	yes	yes	yes	no	no	quantitative	none	none	no	2012	2010s	yes		environmental	atmosphere	environmental.recording	contributory	academic	1
Shark Observation Network / Sevengill Shark Sightings	http://sevengillsharksightings.org/new-sevengill-encounter-form-enter-your-data-here/	regional	vague	some	yes	no	no	yes	no	no	no	no	no	no	no	no	yes	no	yes	no	yes	no	>5	yes	yes	yes	yes	no	no	quantitative	full	none	yes	2010	2010s	yes		environmental	atmosphere	environmental.recording	contributory	commercial	2
Sharks Count	https://www.sharksavers.org/en/our-programs/sharkscount/	international	clear	some	yes	no	no	no	no	no	yes	no	no	no	no	no	yes	no	yes	no	yes	no	2to5	yes	yes	yes	no	no	no	quantitative	summary	none	no	2012	2010s	yes		biodiversity	terrestrial	biological.recording	contributory	academic	3or4
Shermans Creek Watershed Monitoring Program	http://www.shermanscreek.org/monitoringprogram.htm	local	clear	content.rich	no	no	yes	yes	no	no	no	yes	no	no	no	yes	no	no	no	no	no	no	>5	yes	yes	yes	no	no	no	quantitative	full	summary	no	1998	1990s	yes		biodiversity	marine	crowd.sourced	contributory	academic	3or4
Shore Watch	http://www.shorewatch.co.uk/	national	clear	content.rich	yes	no	no	no	no	no	no	yes	no	no	no	no	yes	no	no	no	NA	no	>5	yes	yes	yes	yes	no	no	quantitative	summary	summary	no	2002	2000s	yes		biodiversity	terrestrial	biological.recording	contributory	academic	1
Shorewatch	http://www.shorewatch.co.uk/index.htm	national	vague	some	yes	no	no	yes	no	no	no	yes	no	no	no	no	yes	no	yes	no	no	no	>5	yes	yes	yes	yes	yes	no	quantitative	report	none	no	2002	2000s	yes		biodiversity	marine	biological.recording	contributory	ngo	1
Skywarn	http://skywarn.org/about/	national	clear	content.rich	yes	yes	no	no	no	no	yes	no	no	no	yes	yes	no	no	no	no	yes	no	2to5	no	yes	yes	no	no	no	qualitative	none	none	no	1965	before.90	yes		biodiversity	marine	crowd.sourced	contributory	ngo	1
Slugwatch	http://www.slugwatch.co.uk/	national	clear	content.rich	yes	yes	no	yes	no	no	no	no	no	no	no	no	yes	no	no	no	no	no	>5	no	yes	yes	yes	no	no	quantitative	none	none	no	2013	2010s	yes		environmental	marine	environmental.recording	contributory	academic	3or4
Smithsonian's Neighborhood Nestwatch	http://nationalzoo.si.edu/scbi/MigratoryBirds/Research/Neighborhood_Nestwatch/	regional	clear	content.rich	yes	no	yes	yes	no	no	no	no	no	yes	no	no	yes	no	no	no	yes	no	>5	yes	yes	yes	no	no	no	quantitative	summary	summary	no	2000	2000s	yes		biodiversity	terrestrial	crowd.sourced	contributory	academic	1
Smooth Snake Monitoring Programme	http://www.narrs.org.uk/monitoringss.html	national	vague	some	no	no	yes	no	no	no	yes	yes	no	no	no	yes	no	no	yes	no	NA	no	2to5	no	yes	yes	no	no	no	quantitative	none	none	no		1990s	yes		environmental	terrestrial	environmental.recording	contributory	government	1
Snapshot Serengeti	http://www.snapshotserengeti.org/#/home	local	vague	some	yes	yes	no	yes	no	no	no	no	no	no	no	no	yes	no	no	no	yes	yes	2to5	no	no	yes	no	no	no	binary	none	none	no	2012	2010s	no		environmental	terrestrial	environmental.monitoring	contributory	ngo	2
Snowtweets	http://snowcore.uwaterloo.ca/snowtweets/howto/	international	none apparent	minimal	yes	yes	no	no	no	yes	no	no	no	no	no	no	no	no	no	no	no	no	1	yes	yes	yes	no	no	no	quantitative	full	full	yes	2009	2000s	yes		biodiversity	terrestrial	biological.monitoring	contributory	commercial	2
Society of Biology House Spider Survey	http://societyofbiologyblog.org/spider-survey-results-speedily-scuttle-in/	national	vague	content.rich	yes	yes	no	yes	yes	no	no	no	no	no	no	no	yes	no	no	no	no	no	2to5	no	yes	yes	yes	no	no	binary	none	none	no	2013	2010s	no		biodiversity	terrestrial	biological.recording	contributory	ngo	1
SOD Blitz	http://nature.berkeley.edu/garbelotto/english/sodblitz.php	local	clear	some	no	no	no	no	yes	no	no	yes	no	no	no	yes	yes	no	no	no	yes	no	>5	no	yes	no	no	no	yes	binary	report	none	no	2008	2000s	yes		biodiversity	marine	crowd.sourced	collaborative	academic	2
Sound around you	http://www.soundaroundyou.com/	international	vague	some	yes	yes	no	no	yes	no	no	no	no	no	no	no	no	no	no	no	no	no	>5	no	yes	yes	no	yes	no	qualitative	full	none	yes	2009	2000s	yes	2010s	biodiversity	terrestrial	crowd.sourced	contributory	academic	1
SoundCitizen	https://depts.washington.edu/soundcit/	regional	none apparent	some	yes	no	no	yes	no	no	no	no	no	no	no	no	yes	no	yes	no	no	no	2to5	yes	yes	yes	no	no	yes	qualitative	full	summary	yes	2008	2000s	yes		environmental	freshwater	environmental.monitoring	contributory	academic	1
South Asian Bat Monitoring Program	http://www.pterocount.org/	national	clear	some	yes	no	yes	no	no	no	yes	no	no	yes	no	no	yes	no	no	no	yes	no	>5	yes	yes	yes	yes	no	no	quantitative	none	none	no	2005	2000s	yes		environmental	atmosphere	environmental.monitoring	cocreated	ngo	1
South Branch Watershed Association Biological Monitoring Program - now Upper Raritan Watershed Association	http://www.raritanheadwaters.org/	regional	clear	content.rich	no	no	no	yes	no	no	no	yes	no	no	no	yes	no	no	no	no	no	no	>5	yes	yes	yes	no	no	yes	quantitative	report	summary	no	1992	1990s	yes		biodiversity	terrestrial	crowd.sourced	contributory	academic	>4
Spipoll	http://www.spipoll.org/	national	clear	content.rich	yes	yes	no	yes	no	no	no	no	no	no	no	no	yes	no	no	no	yes	no	2to5	no	yes	no	yes	no	no	binary	report	none	no	2010	2010s	yes		environmental	terrestrial	technology.platform	collaborative	academic	1
SplashTeller	http://www.splashteller.nl/main_menu/Grafiek	national	clear	some	yes	no	no	yes	no	no	no	no	no	no	no	no	yes	no	no	no	no	no	1	no	yes	yes	no	no	no	quantitative	summary	none	yes	2011	2010s	yes		biodiversity	terrestrial	crowd.sourced	contributory	academic	1
Spring Monarch Butterfly Migration Monitoring	http://www.learner.org/jnorth/monarch/	international	clear	content.rich	yes	yes	no	yes	yes	yes	no	no	no	no	no	no	yes	no	no	yes	yes	no	>5	no	yes	yes	no	no	no	quantitative	summary	summary	yes	1997	1990s	yes		environmental	atmosphere	crowd.sourced	contributory	government	3or4
Stardust@home	http://stardustathome.ssl.berkeley.edu/	international	clear	content.rich	yes	no	no	yes	no	no	no	no	no	no	yes	no	yes	no	yes	no	yes	yes	1	no	no	yes	no	no	no	qualitative	report	none	no	2006	2000s	yes		environmental	terrestrial	crowd.sourced	contributory	government	3or4
State of the Oyster	http://www.wsg.washington.edu/mas/ecohealth/state_of_oyster.html	regional	vague	some	yes	yes	yes	no	no	no	no	yes	no	yes	no	no	no	no	no	no	no	no	1	yes	yes	no	no	no	yes	qualitative	none	none	no	1987	before.90	yes		environmental	atmosphere	environmental.recording	contributory	government	3or4
STE - Scuba Tourism for the Environment	http://www.steproject.org/	international	clear	content.rich	yes	no	no	no	no	no	no	no	no	yes	no	no	yes	no	no	no	no	no	>5	yes	yes	yes	no	no	no	quantitative	summary	summary	no	2002	2000s	yes		biodiversity	freshwater	biological.monitoring	contributory	ngo	1
Stream Monitoring	http://watermonitoring.uwex.edu/wav/	regional	clear	content.rich	yes	no	yes	yes	no	no	no	no	no	no	no	no	yes	no	no	no	yes	no	>5	yes	yes	yes	no	no	no	quantitative	full	full	yes	1996	1990s	yes		biodiversity	marine	biological.recording	contributory	academic	1
Stream Team	http://www.greatswamp.org/StreamTeam.htm	regional	clear	content.rich	no	no	yes	yes	no	no	no	yes	no	no	no	yes	yes	no	no	no	yes	no	>5	yes	yes	yes	no	no	yes	quantitative	full	full	no	1998	1990s	yes		biodiversity	terrestrial	biological.monitoring	contributory	academic	3or4
Stream Team Program (VRMP)	http://www.sbck.org/current-issues/water-quality-monitoring/stream-team/	regional	clear	content.rich	no	no	yes	yes	no	no	yes	no	no	no	no	yes	yes	no	no	no	yes	no	>5	yes	yes	yes	no	no	yes	quantitative	report	none	no	2001	2000s	yes		biodiversity	terrestrial	biological.recording	contributory	commercial	1
Subsea Observers	http://subseaobservers.com/	local	vague	content.rich	yes	yes	no	yes	no	no	no	no	no	no	no	no	yes	no	no	no	yes	yes	1	no	no	yes	no	no	no	binary	none	none	no	2012	2010s	yes		environmental	atmosphere	technology.platform	cocreated	ngo	1
SUDS: Send Us your Dirt from Sandy	http://www.marist.edu/science/suds.html	local	clear	some	yes	yes	no	yes	no	no	no	no	no	no	no	no	no	no	no	no	no	no	1	yes	yes	no	no	no	yes	binary	summary	none	no	2012	2010s	no		biodiversity	freshwater	environmental.monitoring	contributory	commercial	1
Survey of Bryophytes of Arable Land	http://www.jonathan.sleath.btinternet.co.uk/SBAL/intro.htm	national	clear	minimal	no	no	no	no	no	no	no	no	no	yes	no	yes	no	no	yes	no	no	no	>5	yes	yes	yes	no	no	no	qualitative	none	none	no	2002	2000s	no		biodiversity	terrestrial	crowd.sourced	contributory	commercial	1
Symphyta Recording Scheme	none	national	none apparent	minimal	yes	yes	no	no	no	no	yes	no	no	no	no	yes	no	no	yes	no	no	no	1	yes	yes	yes	no	no	no	binary	none	none	no		before.90	yes		biodiversity	terrestrial	biological.monitoring	contributory	government	1
Tag A Tiny	http://www.tunalab.org/tagatiny.htm	national	clear	some	yes	no	no	no	no	no	yes	no	no	no	yes	no	yes	no	yes	no	yes	no	2to5	yes	yes	yes	no	no	no	quantitative	report	none	no	2006	2000s	yes		biodiversity	terrestrial	crowd.sourced	contributory	government	2
Terrapin Tally	http://nccoastalreserve.net/	local	clear	minimal	no	no	no	yes	no	no	no	yes	no	no	no	yes	no	no	yes	no	yes	no	2to5	yes	yes	yes	no	no	no	quantitative	none	none	no	2014	2010s	yes		biodiversity	terrestrial	biological.monitoring	contributory	ngo	1
Texas Turtle Watch	http://www.fortworthzoo.org/conservation/fort-worth-zoo-conservation-highlights/texas-turtle-watch/	regional	clear	content.rich	yes	no	no	yes	no	no	no	no	no	no	no	no	yes	no	no	no	no	no	>5	no	yes	yes	yes	no	no	quantitative	none	none	no	2010	2010s	yes		biodiversity	terrestrial	biological.monitoring	contributory	academic	1
Thames marine mammal survey	http://www.zsl.org/conservation/regions/uk-europe/thames-estuary/thames-marine-mammal-survey,35,AR.html	regional	vague	some	yes	yes	no	yes	no	no	no	no	no	yes	no	no	yes	no	no	no	no	no	>5	no	yes	yes	yes	no	no	qualitative	full	none	yes	2004	2000s	yes		biodiversity	marine	biological.recording	contributory	ngo	1
The Adirondack All-Taxa Biodiversity Inventory	http://www.paulsmiths.edu/ATBI/index.php	local	clear	content.rich	yes	no	no	yes	yes	no	no	no	no	no	no	no	yes	no	no	no	no	no	2to5	no	yes	yes	no	no	no	quantitative	summary	summary	no	2009	2000s	yes		biodiversity	terrestrial	biological.monitoring	contributory	academic	1
The Annual Midwest Crane Count	http://www.savingcranes.org/annualmidwestcranecount_2.html	national	vague	content.rich	yes	no	yes	yes	no	no	no	no	no	no	no	no	yes	no	no	no	yes	no	>5	no	yes	yes	no	no	no	quantitative	summary	summary	no	1976	before.90	yes		biodiversity	terrestrial	phenology	contributory	ngo	1
The Audubon Christmas Bird Count	http://birds.audubon.org/christmas-bird-count	international	vague	content.rich	yes	no	yes	yes	no	no	no	no	no	no	yes	yes	yes	no	yes	no	yes	no	1	yes	yes	yes	no	no	no	quantitative	full	summary	no	1900	before.90	yes		biodiversity	terrestrial	crowd.sourced	contributory	academic	1
The Big Seaweed Search	http://www.nhm.ac.uk/nature-online/british-natural-history/seaweeds-survey/index.html	national	clear	content.rich	yes	yes	no	yes	no	no	no	no	no	no	no	no	yes	no	no	no	no	no	2to5	no	yes	yes	no	no	no	quantitative	summary	none	yes	2009	2000s	yes		biodiversity	any	crowd.sourced	contributory	ngo	1
The Cairngorms Wildcat Project	http://www.highlandtiger.com/cairngorms_wildcat_project.asp	regional	vague	content.rich	yes	yes	no	yes	no	no	no	no	no	no	no	no	yes	no	no	no	no	no	2to5	no	yes	yes	yes	no	no	quantitative	report	summary	no	2009	2000s	yes		biodiversity	freshwater	biological.monitoring	contributory	ngo	3or4
The Community Mapping Network	http://cmnbc.ca/	national	clear	some	yes	no	yes	yes	no	no	no	yes	no	no	no	no	no	no	yes	no	yes	no	1	yes	yes	yes	no	no	no	quantitative	summary	summary	no	2000	2000s	yes		biodiversity	terrestrial	crowd.sourced	contributory	academic	1
The EcoJel Project	http://www.jellyfish.ie/	national	clear	some	yes	yes	no	yes	no	no	no	no	no	no	no	no	yes	no	no	no	yes	no	2to5	no	yes	yes	yes	no	no	quantitative	full	none	yes	2007	2000s	yes		environmental	freshwater	water.monitoring	contributory	government	1
The Global Garlic Mustard Field Survey	http://www.garlicmustard.org/	international	clear	some	yes	yes	no	yes	no	no	no	no	no	no	no	no	yes	no	no	no	no	no	2to5	yes	yes	yes	no	no	no	quantitative	summary	none	no	2009	2000s	yes		biodiversity	any	phenology	contributory	ngo	1
The Great Eggcase hunt	http://www.eggcase.org/	national	clear	content.rich	yes	yes	no	yes	no	no	no	no	no	no	no	no	yes	no	no	no	yes	no	1	no	yes	yes	yes	no	no	quantitative	full	full	yes	2003	2000s	yes		environmental	any	technology.platform	contributory	academic	1
The Great Sunflower Project	http://www.greatsunflower.org/	national	clear	content.rich	yes	no	no	yes	no	no	yes	no	no	yes	no	no	yes	no	no	no	yes	no	2to5	no	yes	yes	yes	no	no	quantitative	full	summary	yes	2008	2000s	yes		biodiversity	freshwater	biological.recording	contributory	ngo	1
The Great Yew Tree Hunt	https://www.facebook.com/pages/The-Great-Yew-Tree-Hunt/175973099085723	national	none apparent	minimal	yes	no	no	no	yes	no	yes	no	no	no	no	no	yes	no	no	no	yes	no	2to5	yes	yes	yes	yes	no	no	quantitative	full	full	yes	2010	2010s	yes		biodiversity	marine	crowd.sourced	contributory	commercial	>4
The House Finch Disease Survey	http://www.birds.cornell.edu/hofi/	international	clear	content.rich	yes	no	yes	yes	no	no	no	no	no	yes	no	no	yes	no	no	no	yes	no	2to5	no	yes	yes	no	no	no	quantitative	summary	none	no	1994	1990s	no		biodiversity	terrestrial	biological.recording	contributory	ngo	1
The Lost Ladybug Project	http://www.lostladybug.org/	international	clear	content.rich	yes	yes	no	yes	no	yes	no	no	no	no	no	no	yes	no	no	yes	yes	no	2to5	no	yes	yes	yes	no	no	quantitative	summary	none	yes	2000	2000s	yes		biodiversity	any	environmental.recording	contributory	academic	3or4
The Mammal Society's National Owl Pellet Survey	http://www.mammal.org.uk/owl_pellet_survey	national	none apparent	minimal	yes	no	no	no	no	no	no	no	no	yes	no	no	no	no	no	no	no	no	1	yes	yes	yes	no	no	yes	qualitative	report	summary	no	1993	1990s	yes		environmental	freshwater	water.monitoring	contributory	academic	1
The Mammal Society's Water Shrew Survey	http://www.mammal.org.uk/sites/default/files/Shrew%20News%20Results%202006.pdf	national	clear	content.rich	yes	no	yes	no	no	no	no	no	no	yes	no	yes	yes	no	no	no	yes	no	2to5	yes	yes	yes	no	no	yes	quantitative	summary	summary	no	2004	2000s	no		biodiversity	marine	biological.recording	contributory	ngo	1
The Minnesota Loon Monitoring Program	http://www.dnr.state.mn.us/eco/nongame/projects/mlmp_state.html	regional	vague	some	no	no	no	yes	no	no	no	no	no	no	no	yes	no	no	no	no	no	no	2to5	yes	yes	yes	no	no	no	quantitative	summary	summary	no	1994	1990s	yes	2010s	biodiversity	terrestrial	biological.recording	contributory	ngo	1
The National Fox Survey	http://homepages.abdn.ac.uk/nhi775/foxsurv.htm	national	clear	some	no	no	yes	no	no	no	no	no	no	yes	no	no	yes	no	no	no	NA	no	2to5	yes	yes	yes	no	no	yes	qualitative	summary	none	no	1999	1990s	no		biodiversity	terrestrial	biological.recording	contributory	academic	2
The New Jersey Watershed Watch Network	http://www.state.nj.us/dep/wms/bwqsa/vm/	local	none apparent	content.rich	yes	no	yes	yes	no	no	no	yes	no	no	no	yes	yes	no	no	no	no	no	>5	yes	yes	yes	no	no	yes	quantitative	none	none	no	1994	1990s	yes		biodiversity	marine	biological.monitoring	contributory	academic	1
The Red Admiral and Painted Lady Research Site	http://vanessa.ent.iastate.edu/node/2170	national	clear	content.rich	yes	no	no	yes	no	no	no	no	no	no	no	no	yes	no	no	no	yes	no	2to5	yes	yes	yes	yes	no	no	quantitative	full	none	yes	2001	2000s	yes		biodiversity	terrestrial	environmental.recording	contributory	academic	1
The River Otter Ecology Project	http://www.riverotterecology.org/otter-spotter-citizen-science-project.html	regional	clear	some	yes	yes	no	yes	no	no	yes	no	no	no	no	no	yes	no	no	no	no	no	>5	yes	yes	yes	yes	yes	yes	quantitative	summary	summary	yes	2012	2010s	yes		biodiversity	terrestrial	biological.monitoring	contributory	ngo	1
The Shore Thing	http://www.marlin.ac.uk/shore_thing/	national	clear	content.rich	yes	yes	no	yes	no	no	no	no	no	yes	yes	no	yes	no	no	yes	no	no	>5	yes	yes	yes	yes	no	no	quantitative	full	full	yes	2006	2000s	yes		biodiversity	freshwater	biological.monitoring	contributory	government	1
The Summer Wild Turkey Sighting Survey	http://www.dec.ny.gov/animals/48732.html	regional	clear	some	yes	yes	no	no	no	no	no	no	no	yes	no	no	yes	no	no	no	no	no	2to5	no	yes	yes	no	no	no	quantitative	report	none	no	2009	2000s	yes		biodiversity	terrestrial	biological.recording	contributory	academic	1
The Twitter Earthquake Detection Program	http://recovery.doi.gov/press/us-geological-survey-twitter-earthquake-detector-ted/	international	clear	minimal	yes	yes	no	no	no	yes	no	no	no	no	no	no	no	no	no	no	no	yes	1	yes	yes	yes	yes	no	no	binary	none	none	yes	2009	2000s	yes		biodiversity	terrestrial	biological.recording	contributory	ngo	1
The WildLab	http://thewildlab.org/	international	vague	minimal	yes	yes	no	no	yes	no	no	no	no	no	no	no	yes	no	no	yes	yes	no	2to5	yes	yes	yes	yes	no	no	quantitative	summary	none	yes	2009	2000s	yes		biodiversity	terrestrial	phenology	contributory	ngo	2
Thermophiles lurking in your basement		national	clear	minimal	yes	no	no	no	no	no	no	yes	no	no	no	no	yes	no	yes	no	no	no	2to5	yes	yes	no	no	no	yes	binary	none	none	no	2011	2010s	yes		biodiversity	terrestrial	biological.monitoring	collaborative	ngo	1
Tick Recording Scheme	http://www.hpa.org.uk/Topics/InfectiousDiseases/InfectionsAZ/Ticks/TickRecordingScheme/	national	clear	some	yes	yes	no	no	no	no	yes	no	no	no	no	yes	no	no	yes	no	no	no	2to5	yes	yes	yes	no	no	yes	binary	none	none	no	2005	2000s	yes		environmental	marine	environmental.monitoring	contributory	ngo	1
Tracking ring-billed gulls	http://goeland.uqam.ca/index.php/en/report-a-marked-gull	regional	clear	some	yes	yes	no	yes	no	no	no	no	no	no	no	no	yes	no	yes	no	no	no	2to5	no	yes	yes	yes	no	no	binary	none	none	no	2009	2000s	yes		biodiversity	marine	biological.monitoring	contributory	ngo	1
Traditional orchard survey	http://www.ptes.org/index.php?cat=95	national	vague	content.rich	no	no	no	no	no	no	no	no	no	yes	no	no	yes	no	yes	no	NA	no	>5	no	yes	yes	no	no	no	quantitative	summary	none	no	2007	2000s	yes		biodiversity	terrestrial	biological.recording	contributory	academic	1
Traffic Turk	http://trafficturk.com/	local	vague	minimal	yes	no	no	no	yes	no	no	no	no	no	no	no	yes	no	no	no	no	no	1	no	yes	yes	no	no	no	binary	none	none	no	2012	2010s	yes		biodiversity	any	biological.recording	contributory	ngo	1
Traverse Creek Stewardship (TraCkS)	http://www.traversecreek.org/	local	clear	content.rich	no	no	yes	no	no	no	yes	no	no	no	yes	yes	no	no	no	yes	no	no	>5	yes	yes	yes	no	no	no	quantitative	report	summary	no	2005	2000s	yes		biodiversity	terrestrial	biological.recording	contributory	commercial	1
Tree watch	http://www.sylva.org.uk/treewatch/index.php	international	vague	some	yes	yes	no	yes	no	no	no	no	no	no	no	no	yes	no	no	no	no	no	2to5	no	yes	yes	yes	no	no	quantitative	full	none	yes	2010	2010s	yes		biodiversity	freshwater	crowd.sourced	contributory	academic	1
Treezilla	http://www.treezilla.org	national	vague	some	yes	no	no	yes	yes	no	no	no	no	no	no	no	yes	no	no	no	yes	no	2to5	yes	yes	yes	yes	no	no	quantitative	full	none	yes	2013	2010s	yes		biodiversity	terrestrial	biological.monitoring	contributory	ngo	1
Turtle roadkill project	http://turtleatlas.org/atlas/roadkill_hotspot.html	regional	clear	some	no	no	yes	yes	no	no	no	no	no	no	no	no	yes	no	no	no	no	no	>5	no	yes	yes	no	no	no	quantitative	none	none	no	2006	2000s	yes		biodiversity	terrestrial	technology.platform	cocreated	academic	1
UK Butterfly Monitoring Scheme	http://www.ukbms.org/	national	clear	content.rich	no	no	yes	yes	no	no	no	no	no	yes	no	no	yes	no	yes	no	yes	no	>5	no	yes	yes	no	no	no	quantitative	summary	summary	no	1976	before.90	yes	2010s	biodiversity	marine	water.monitoring	contributory	government	>4
University of Florida Cuban Treefrog Citizen Science Project	http://ufwildlife.ifas.ufl.edu/citizen_sci.shtml	regional	clear	content.rich	yes	no	no	no	no	no	yes	no	no	yes	no	no	yes	no	no	no	no	no	2to5	no	yes	yes	yes	no	no	quantitative	none	none	no	2010	2010s	yes		biodiversity	terrestrial	biological.recording	contributory	government	3or4
Upper Merrimack River Local Advisory Committee	http://www.merrimackriver.org/	local	clear	minimal	no	no	yes	no	no	no	no	yes	no	no	no	yes	no	no	no	no	yes	no	>5	yes	yes	yes	no	no	yes	quantitative	none	none	no	1995	1990s	yes		environmental	marine	biological.monitoring	contributory	ngo	2
Urban Forest Map	http://urbanforestmap.org/	regional	clear	content.rich	yes	yes	no	yes	no	no	no	no	no	no	no	no	yes	no	no	no	yes	no	>5	yes	yes	yes	yes	no	no	quantitative	full	none	yes	2007	2000s	yes		biodiversity	terrestrial	biological.monitoring	contributory	ngo	2
Urban Tree Survey	http://www.nhm.ac.uk/nature-online/british-natural-history/urban-tree-survey/index.html	national	vague	some	yes	yes	no	yes	no	no	no	no	no	no	no	no	yes	no	no	no	no	no	2to5	no	yes	no	no	no	no	binary	full	none	yes	2010	2010s	yes		biodiversity	terrestrial	biological.recording	contributory	academic	1
URI Watershed Watch	http://www.uri.edu/ce/wq/ww/index.htm	local	clear	some	no	no	yes	yes	no	no	no	yes	no	no	yes	yes	no	no	no	no	no	no	>5	yes	yes	yes	no	no	yes	quantitative	summary	summary	no	2000	2000s	yes		biodiversity	marine	biological.monitoring	contributory	ngo	1
USA National Phenology Network	http://www.usanpn.org/about	national	clear	content.rich	yes	no	yes	yes	no	no	no	no	no	no	no	no	yes	no	no	no	yes	no	1	yes	yes	yes	no	no	no	binary	full	full	yes	2004	2000s	yes		biodiversity	terrestrial	biological.monitoring	contributory	ngo	2
Utah Water Watch	http://extension.usu.edu/utahwaterwatch	regional	clear	content.rich	yes	no	yes	yes	no	no	no	yes	no	no	yes	yes	yes	no	yes	no	yes	no	>5	yes	yes	yes	no	no	yes	quantitative	full	full	yes	2002	2000s	yes		biodiversity	terrestrial	biological.recording	contributory	commercial	3or4
Vegetable Varieties for Gardeners	http://vegvariety.cce.cornell.edu/main/login.php	national	vague	minimal	yes	no	no	yes	no	no	no	no	no	no	no	no	yes	no	yes	no	yes	no	2to5	yes	yes	yes	no	no	no	qualitative	none	none	no	2011	2010s	yes		biodiversity	marine	biological.monitoring	contributory	ngo	1
Vermont Vernal Pool Mapping Project	http://www.vtecostudies.org/VPMP/	regional	clear	some	no	no	no	yes	no	no	no	no	no	no	no	no	yes	no	yes	no	yes	no	>5	no	yes	yes	yes	no	no	quantitative	full	none	yes	2009	2000s	yes		environmental	marine	environmental.recording	contributory	academic	2
Viburnum Leaf Beetle	http://www.hort.cornell.edu/vlb/	regional	clear	some	yes	yes	no	yes	no	no	no	no	no	no	no	no	yes	no	no	no	no	no	2to5	no	yes	yes	no	no	no	binary	summary	none	no	2003	2000s	yes		biodiversity	marine	biological.recording	contributory	government	1
Vital Signs	http://vitalsignsme.org/	regional	clear	content.rich	yes	no	no	yes	no	no	no	no	no	no	no	no	yes	no	no	yes	yes	no	>5	yes	yes	yes	yes	no	no	quantitative	full	full	yes	2010	2010s	yes		biodiversity	marine	biological.recording	contributory	ngo	1
Volunteer Water Monitoring Program	http://www.coastal.edu/wwa/vm/	local	clear	content.rich	no	no	yes	no	no	no	yes	yes	no	no	yes	yes	no	no	no	no	no	no	>5	yes	yes	yes	no	yes	no	quantitative	full	full	yes	2004	2000s	yes		biodiversity	terrestrial	biological.monitoring	contributory	academic	1
Volunteer-based Juvenile Lobster Monitoring Program	http://www.lobsters.org/volunt/volunteer.html	regional	clear	some	no	no	yes	yes	no	no	no	yes	no	no	no	yes	yes	no	no	no	no	no	2to5	yes	yes	yes	no	no	no	quantitative	report	none	no	1997	1990s	yes		biodiversity	marine	biological.recording	contributory	academic	>4
VOS programme - Marine meteorological observations from Voluntary Observing Ships	http://www.vos.noaa.gov/vos_scheme.shtml	international	clear	some	yes	no	yes	no	no	no	yes	no	no	no	no	yes	yes	no	no	no	no	no	>5	yes	yes	yes	no	no	no	quantitative	full	full	yes	1853	before.90	yes		biodiversity	terrestrial	environmental.recording	contributory	academic	1
Wading for Water Sticks	http://ncwatersticks.com/	regional	clear	some	yes	no	no	yes	no	no	no	no	no	no	no	no	yes	no	no	no	no	no	>5	yes	yes	yes	no	no	no	quantitative	none	none	no	2012	2010s	no		environmental	marine	environmental.monitoring	contributory	ngo	1
Watch the Wild	http://www.natureabounds.org/Watch_the_Wild.html	international	vague	some	yes	no	yes	yes	no	no	yes	no	no	yes	no	no	yes	no	no	no	yes	no	2to5	yes	yes	yes	yes	no	no	quantitative	none	none	no	2008	2000s	yes		biodiversity	freshwater	biological.monitoring	contributory	government	1
Water Logging	http://ccesuffolk.org/assets/galleries/Marine/Water-Logging/PDFs/2009Report.pdf	local	clear	some	no	no	yes	no	no	no	no	yes	no	no	no	yes	no	no	no	no	NA	no	>5	yes	yes	yes	no	no	no	quantitative	full	full	no	2003	2000s	yes		biodiversity	freshwater	biological.monitoring	contributory	commercial	1
Water Quality Monitoring	http://scistarter.com/project/836-Water%20Quality%20Monitoring?tab=project	local	clear	minimal	no	no	yes	yes	no	no	no	yes	no	no	yes	yes	no	no	no	no	no	no	>5	no	yes	yes	no	no	yes	quantitative	none	none	no	2000	2000s	yes		biodiversity	terrestrial	biological.recording	contributory	academic	1
Water shrew survey	http://jncc.defra.gov.uk/page-3742	national	clear	some	yes	no	yes	no	no	no	no	no	no	yes	no	yes	yes	no	no	no	no	no	2to5	yes	yes	no	no	no	yes	quantitative	report	none	no	2004	2000s	no		environmental	freshwater	water.monitoring	contributory	academic	1
Waterisotopes.org	http://wateriso.utah.edu/waterisotopes/index.html	regional	clear	some	yes	no	yes	yes	no	no	no	no	no	no	no	no	yes	no	no	no	no	no	1	yes	yes	yes	no	no	yes	binary	report	none	no	2012	2010s	no	2010s	biodiversity	freshwater	biological.monitoring	contributory	ngo	1
Waterways Breeding Bird Survey -- Mammals (Breeding Bird Surveys)	http://www.bto.org/volunteer-surveys/wbbs/taking-part	national	clear	minimal	no	no	yes	no	no	no	no	no	no	yes	no	no	no	no	yes	no	no	no	2to5	yes	yes	yes	no	no	no	quantitative	summary	summary	no	1998	1990s	yes	2010s	environmental	atmosphere	environmental.monitoring	contributory	academic	1
Waterways breeding birds survey	http://www.bto.org/volunteer-surveys/wbbs	national	clear	some	no	no	yes	no	no	no	no	no	no	yes	no	no	yes	no	yes	no	no	no	>5	yes	yes	yes	no	no	no	quantitative	report	none	no	1998	1990s	yes		environmental	freshwater	environmental.monitoring	contributory	ngo	1
WDCS sightings scheme	http://www.wdcs.org/national_regions/united_kingdom/story_details.php?select=700	national	clear	content.rich	yes	yes	no	yes	yes	no	yes	no	no	yes	no	no	yes	no	no	no	no	no	>5	no	yes	yes	yes	no	no	quantitative	summary	summary	no		before.90	yes		environmental	marine	environmental.recording	contributory	ngo	1
Western Monarch Thanksgiving Count	http://monarchnet.uga.edu/	regional	clear	minimal	yes	no	no	no	no	no	no	no	no	yes	no	no	yes	no	yes	no	no	no	1	no	yes	yes	no	no	no	quantitative	summary	none	no	1998	1990s	yes		biodiversity	terrestrial	biological.recording	contributory	academic	1
Wetland Bird Survey (WeBS)	http://www.bto.org/volunteer-surveys/webs	national	clear	some	no	no	yes	no	no	no	no	no	no	yes	yes	yes	no	no	yes	no	yes	no	>5	yes	yes	yes	no	no	no	quantitative	report	none	no	1947	before.90	yes		biodiversity	terrestrial	biological.recording	contributory	ngo	1
Whale FM	http://whale.fm/	international	clear	content.rich	yes	no	no	yes	no	no	no	no	no	no	no	no	yes	no	yes	no	yes	yes	1	no	no	yes	no	no	no	quantitative	none	none	no	2011	2010s	yes		biodiversity	any	biological.recording	contributory	government	1
Whale shark photo id library	http://www.whaleshark.org/	international	clear	some	yes	yes	no	yes	no	no	no	no	no	no	no	no	yes	no	yes	no	yes	no	1	yes	yes	yes	yes	no	no	quantitative	full	summary	yes	1999	1990s	yes		biodiversity	terrestrial	biological.monitoring	contributory	ngo	1
What's Invasive!	http://whatsinvasive.com/	international	vague	some	yes	yes	no	no	yes	no	no	no	no	no	no	no	yes	no	no	no	no	no	2to5	no	yes	yes	yes	no	no	qualitative	full	full	yes	2010	2010s	yes	2010s	biodiversity	terrestrial	biological.recording	contributory	ngo	1
Where's the Elderberry Longhorn Beetle?	http://scistarter.com/project/805-Where%27s%20the%20Elderberry%20Longhorn%20Beetle%3F?tab=participate	national	clear	some	yes	yes	no	yes	no	no	no	no	no	no	no	no	yes	no	no	no	no	no	1	no	yes	yes	yes	no	no	binary	summary	none	yes	2013	2010s	yes		biodiversity	terrestrial	biological.recording	contributory	academic	1
Who's Whoo-ing	http://scistarter.com/blog/2010/03/whos-whoo-ing-in-your-backyard/	regional	clear	some	no	no	yes	yes	no	no	no	no	no	no	no	no	yes	no	no	no	no	no	2to5	yes	yes	yes	no	no	no	binary	report	none	no	2009	2000s	no		biodiversity	freshwater	biological.monitoring	contributory	government	1
Wider Countryside Butterfly Survey	http://www.ukbms.org/wcbs.aspx	national	clear	content.rich	no	no	yes	yes	no	no	no	no	no	no	no	no	yes	no	no	no	yes	no	2to5	no	yes	yes	no	no	no	quantitative	report	none	no	2011	2010s	yes		biodiversity	terrestrial	biological.monitoring	contributory	ngo	1
Wild flowers Count	http://www.plantlife.org.uk/things_to_do/wildflowers_count/	national	vague	minimal	no	no	no	yes	no	no	no	no	no	yes	no	no	yes	no	no	no	yes	no	2to5	yes	yes	yes	no	no	no	qualitative	summary	summary	no	2011	2010s	yes		biodiversity	freshwater	water.monitoring	contributory	ngo	3or4
Wild Flowers Count	http://www.plantlife.org.uk/things_to_do/wildflowers_count/	national	clear	content.rich	no	no	yes	yes	no	no	no	no	no	no	no	yes	yes	no	no	no	yes	no	2to5	yes	yes	yes	no	no	no	binary	none	none	no	2010	2010s	yes		environmental	marine	water.monitoring	contributory	government	1
Wild Life in your home	http://www.yourwildlife.org/	national	clear	content.rich	yes	no	no	yes	no	no	no	no	no	no	no	no	yes	no	no	no	yes	no	>5	yes	yes	yes	no	no	yes	quantitative	none	none	no	2010	2010s	yes		environmental	freshwater	water.monitoring	contributory	academic	>4
Wildlife & Plant Sightings	http://www.wildlifesightings.net/	international	clear	some	yes	yes	no	yes	yes	no	no	no	no	no	no	no	yes	no	no	no	yes	no	2to5	no	yes	yes	yes	no	no	binary	full	none	yes	2009	2000s	yes		environmental	freshwater	water.monitoring	contributory	government	1
Wildlife Health Event Reporter	http://www.whmn.org/wher/#	international	clear	content.rich	yes	yes	no	yes	yes	no	no	no	no	no	no	no	yes	no	no	no	yes	no	2to5	no	yes	yes	no	no	no	binary	full	full	yes	2010	2010s	yes		biodiversity	marine	biological.monitoring	contributory	ngo	1
Wildlife Watch	http://www.nwf.org/Wildlife/Wildlife-Conservation/Citizen-Science/Wildlife-Watch.aspx	national	vague	minimal	yes	yes	no	yes	yes	no	no	no	no	no	no	no	yes	no	no	no	no	no	2to5	yes	yes	yes	yes	no	no	quantitative	summary	none	yes	2008	2000s	yes		environmental	freshwater	water.monitoring	contributory	government	1
WildObs	http://wildobs.com/about	national	none apparent	minimal	yes	yes	no	yes	no	no	no	no	no	no	no	no	no	no	no	no	yes	no	1	no	yes	no	yes	no	no	binary	full	none	yes	2009	2000s	yes		environmental	freshwater	water.monitoring	contributory	ngo	1
Willamette Riverkeeper Volunteer Water Quality Monitoring	http://www.willamette-riverkeeper.org/WRK/waterquality.html	local	clear	content.rich	yes	no	yes	yes	no	no	no	no	no	no	no	no	yes	no	no	no	yes	no	>5	yes	yes	yes	no	no	no	quantitative	full	full	yes	2001	2000s	yes		biodiversity	freshwater	water.monitoring	contributory	ngo	1
Winter Wild Turkey Flock Survey	http://www.dec.ny.gov/animals/48756.html	regional	clear	some	yes	no	no	no	no	no	no	no	no	yes	no	no	no	no	no	no	no	no	2to5	yes	yes	yes	no	no	no	quantitative	report	summary	no	2009	2000s	yes		environmental	freshwater	water.monitoring	contributory	ngo	1
Wisconsin Invasive Plants of the Future	http://dnr.wi.gov/topic/Invasives/report.html	local	clear	some	yes	yes	no	yes	no	no	no	no	no	no	no	no	yes	no	no	no	no	no	>5	yes	yes	yes	yes	no	no	quantitative	none	none	no	2007	2000s	yes		environmental	marine	water.monitoring	contributory	ngo	1
Wisconsin Lakes Volunteer Monitoring	http://www.wisconsinlakes.org/index.php/volunteer-lake-monitoring	regional	clear	content.rich	no	no	yes	yes	no	no	no	no	no	no	no	yes	yes	no	no	no	no	no	>5	yes	yes	yes	no	no	yes	quantitative	none	none	no	1986	before.90	yes		environmental	freshwater	water.monitoring	contributory	government	1
Wisconsin NatureMapping	http://www.wisnatmap.org/	regional	vague	content.rich	yes	yes	no	yes	no	no	no	no	no	no	no	yes	yes	no	no	no	yes	no	2to5	yes	yes	yes	no	no	no	quantitative	full	full	yes	2003	2000s	yes		environmental	freshwater	water.monitoring	contributory	ngo	1
Wisconsin Spotted Knapweed Roadside Survey	http://www.citsci.org/cwis438/Websites/MyTreeTracker/City_Info.php?ProjectID=311&WebSiteID=7?ProjectID=311&WebSiteID=1	regional	clear	some	no	no	no	no	no	no	yes	no	no	no	no	no	yes	no	yes	no	yes	no	1	yes	yes	no	no	no	yes	binary	full	none	yes	2010	2010s	yes		environmental	freshwater	water.monitoring	contributory	ngo	1
World water monitoring day	http://www.worldwatermonitoringday.org/	international	clear	content.rich	yes	yes	no	yes	no	no	no	no	no	no	no	no	yes	no	no	yes	yes	no	2to5	yes	yes	yes	no	no	no	quantitative	full	full	yes	2007	2000s	yes		environmental	freshwater	water.monitoring	contributory	ngo	1
WorldBirds	http://www.worldbirds.org/	international	vague	some	yes	yes	no	yes	no	no	no	no	no	no	no	no	no	no	yes	no	yes	no	1	no	yes	yes	no	no	no	qualitative	none	none	no	2004	2000s	yes		biodiversity	freshwater	biological.recording	contributory	ngo	1
Worm Watch	http://www.naturewatch.ca/english/wormwatch/	national	vague	some	yes	no	no	yes	no	no	yes	no	no	yes	no	no	yes	no	no	no	yes	no	2to5	yes	yes	yes	no	no	yes	quantitative	full	full	yes	2002	2000s	yes		biodiversity	terrestrial	biological.recording	contributory	academic	1
WV Save Our Streams Program	http://www.dep.wv.gov/WWE/getinvolved/sos/Pages/default.aspx	regional	clear	content.rich	yes	no	yes	no	no	no	no	no	no	yes	no	yes	yes	no	no	no	yes	no	>5	yes	yes	yes	yes	no	no	quantitative	report	summary	no	2000	2000s	yes		biodiversity	terrestrial	biological.recording	contributory	ngo	3or4
Yard Map	http://content.yardmap.org/	national	vague	content.rich	yes	yes	yes	yes	no	no	no	no	no	no	no	no	yes	no	no	no	yes	no	2to5	no	yes	no	no	yes	no	quantitative	none	none	no	2011	2010s	yes		biodiversity	terrestrial	biological.monitoring	contributory	ngo	1
Yreka Creek Citizen Monitoring Project	http://www.klamathriver.org/programs/monitoring.html	local	clear	minimal	no	no	yes	yes	no	no	yes	yes	no	no	no	yes	no	no	no	no	yes	no	>5	yes	yes	yes	no	no	no	quantitative	full	none	yes	2010	2010s	yes		biodiversity	terrestrial	biological.recording	contributory	government	>4
Yuba River Water Quality Monitoring	http://yubariver.org/	local	clear	content.rich	no	no	yes	yes	no	no	no	yes	no	no	no	yes	yes	no	no	no	yes	no	>5	yes	yes	yes	no	no	no	quantitative	summary	full	no	2000	2000s	yes		biodiversity	terrestrial	biological.recording	contributory	ngo	1
ZomBee Watch	https://www.zombeewatch.org/	national	clear	content.rich	yes	yes	no	yes	no	no	no	no	no	no	no	no	yes	no	no	no	yes	no	>5	yes	no	no	yes	no	yes	quantitative	full	none	yes	2012	2010s	yes		biodiversity	terrestrial	biological.recording	contributory	ngo	1
